# Supplementary material for: Redescription of Potamonautes sidneyi (Rathbun, 1904) (Decapoda, Potamonautidae) and description of a new congeneric species from KwaZulu-Natal, South Africa
Source: Zookeys. 2017 Feb 16;(657):1–28. doi: 10.3897/zookeys.657.11623 (PMC5345367; doi:10.3897/zookeys.657.11623)
Supplement: XML Treatment for Potamonautes sidneyi [file zookeys.657.11623-treatment1.xml]

<!DOCTYPE tp:taxon-treatment
  PUBLIC "-//TaxonX//DTD Taxonomic Treatment Publishing DTD v0 20100105//EN" "tax-treatment-NSO.dtd">
<tp:taxon-treatment xmlns:tp="http://www.plazi.org/taxpub"><tp:treatment-meta><kwd-group><label>Taxon classification</label><kwd><named-content content-type="kingdom">Animalia</named-content></kwd><kwd><named-content content-type="order">Decapoda</named-content></kwd><kwd><named-content content-type="family">Potamonautidae</named-content></kwd></kwd-group><mixed-citation publication-type="journal"><person-group><name><surname>Peer</surname><given-names>Nasreen</given-names></name><name><surname>Gouws</surname><given-names>Gavin</given-names></name><name><surname>Lazo-Wasem</surname><given-names>Eric</given-names></name><name><surname>Perissinotto</surname><given-names>Renzo</given-names></name><name><surname>Miranda</surname><given-names>Nelson A.F.</given-names></name></person-group><article-title>Redescription of <italic><tp:taxon-name><tp:taxon-name-part taxon-name-part-type="genus">Potamonautes</tp:taxon-name-part> <tp:taxon-name-part taxon-name-part-type="species">sidneyi</tp:taxon-name-part></tp:taxon-name></italic> (Rathbun, 1904) (<tp:taxon-name><tp:taxon-name-part taxon-name-part-type="order">Decapoda</tp:taxon-name-part></tp:taxon-name>, <tp:taxon-name><tp:taxon-name-part taxon-name-part-type="family">Potamonautidae</tp:taxon-name-part></tp:taxon-name>) and description of a new congeneric species from KwaZulu-Natal, South Africa</article-title><source>Zookeys</source><day>16</day><month>2</month><year>2017</year><volume>2017</volume><issue>657</issue><fpage>1</fpage><lpage>28</lpage><pub-id pub-id-type="doi">10.3897/zookeys.657.11623</pub-id></mixed-citation></tp:treatment-meta><tp:nomenclature><tp:taxon-name>
                      <tp:taxon-name-part taxon-name-part-type="genus">Potamonautes</tp:taxon-name-part>
                      <tp:taxon-name-part taxon-name-part-type="species">sidneyi</tp:taxon-name-part>
                    </tp:taxon-name><tp:taxon-authority>(Rathbun, 1904)</tp:taxon-authority><xref ref-type="table" rid="T1">Table 1</xref><xref ref-type="fig" rid="F4">; Figs 4</xref><xref ref-type="fig" rid="F5">, 5</xref><xref ref-type="fig" rid="F6">, 6A</xref><tp:nomenclature-citation-list><tp:nomenclature-citation><tp:taxon-name>
                          <tp:taxon-name-part taxon-name-part-type="genus">Potamon</tp:taxon-name-part>
                        </tp:taxon-name><comment>(<tp:taxon-name><tp:taxon-name-part taxon-name-part-type="genus">Potamonautes</tp:taxon-name-part></tp:taxon-name>) <tp:taxon-name><tp:taxon-name-part taxon-name-part-type="species">perlata</tp:taxon-name-part></tp:taxon-name> var. a
                          <xref ref-type="bibr" rid="B29">Krauss 1843</xref>: 37</comment></tp:nomenclature-citation><tp:nomenclature-citation><tp:taxon-name>
                          <tp:taxon-name-part taxon-name-part-type="genus">Potamon</tp:taxon-name-part> (<tp:taxon-name-part taxon-name-part-type="subgenus">Potamonautes</tp:taxon-name-part>) <tp:taxon-name-part taxon-name-part-type="species">sidneyi</tp:taxon-name-part></tp:taxon-name><comment>Rathbun, 1904: plate 14, fig. 3.-Rathbun, 1905: 163-166.-<xref ref-type="bibr" rid="B45">Stebbing 1910</xref>: 295.-<xref ref-type="bibr" rid="B30">Lenz 1912</xref>: 7.-<xref ref-type="bibr" rid="B1">Barnard 1935</xref>: 438, fig 1c.-<xref ref-type="bibr" rid="B7">Chace 1942</xref>: 222. <xref ref-type="bibr" rid="B2">Barnard 1950</xref>: 184, 187, fig 34b.-<xref ref-type="bibr" rid="B8">Chace 1953</xref>: 440.-<xref ref-type="bibr" rid="B9">Cumberlidge 1998</xref>: 204.</comment></tp:nomenclature-citation><tp:nomenclature-citation><tp:taxon-name>
                          <tp:taxon-name-part taxon-name-part-type="genus">Potamonautes</tp:taxon-name-part> (<tp:taxon-name-part taxon-name-part-type="subgenus">Orthopotamonautes</tp:taxon-name-part>) <tp:taxon-name-part taxon-name-part-type="species">sidneyi</tp:taxon-name-part></tp:taxon-name><comment><xref ref-type="bibr" rid="B3">Bott 1955</xref>: 278-279, 235, fig 46, pl XX, figs 1a–d.</comment></tp:nomenclature-citation><tp:nomenclature-citation><tp:taxon-name>
                          <tp:taxon-name-part taxon-name-part-type="genus">Thelphusa</tp:taxon-name-part> <tp:taxon-name-part taxon-name-part-type="species">perlata</tp:taxon-name-part></tp:taxon-name><comment><xref ref-type="bibr" rid="B33">Milne Edwards 1837</xref>: 13.-<xref ref-type="bibr" rid="B28">Kingsley 1880</xref>: 36</comment></tp:nomenclature-citation><tp:nomenclature-citation><tp:taxon-name>
                          <tp:taxon-name-part taxon-name-part-type="genus">Thelphusa</tp:taxon-name-part> <tp:taxon-name-part taxon-name-part-type="species">corrugata</tp:taxon-name-part></tp:taxon-name><comment><xref ref-type="bibr" rid="B25">Heller 1865</xref>: 32, pl IV, fig 1.-<xref ref-type="bibr" rid="B34">Milne-Edwards 1869</xref>: 181.</comment></tp:nomenclature-citation></tp:nomenclature-citation-list></tp:nomenclature><tp:treatment-sec sec-type="Type series" id="SECID0EJQAE"><title>Type series.</title><p>Lectotype: male, <abbrev xmlns:xlink="http://www.w3.org/1999/xlink" xlink:title="Carapace length" id="ABBRID0EPQAE" xlink:type="simple">CL</abbrev> = 35.6 mm, <abbrev xmlns:xlink="http://www.w3.org/1999/xlink" xlink:title="Carapace widest width" id="ABBRID0ETQAE" xlink:type="simple">CWW</abbrev> = 52.4 mm (Table <xref ref-type="table" rid="T1">1</xref>), Port Natal, 1871, S. Abraham legit (<named-content xmlns:xlink="http://www.w3.org/1999/xlink" content-type="dwc:institutional_code" xlink:type="simple">YPM</named-content> IZ 001191).</p><p>Paralectotype: <abbrev xmlns:xlink="http://www.w3.org/1999/xlink" xlink:title="Carapace length" id="ABBRID0ESRAE" xlink:type="simple">CL</abbrev> = 27 mm, <abbrev xmlns:xlink="http://www.w3.org/1999/xlink" xlink:title="Carapace widest width" id="ABBRID0EWRAE" xlink:type="simple">CWW</abbrev> = 36 mm, Port Natal, 1871, S. Abraham legit (<named-content xmlns:xlink="http://www.w3.org/1999/xlink" content-type="dwc:institutional_code" xlink:type="simple">YPM</named-content> IZ 078196)</p><table-wrap id="T1" position="float" orientation="portrait"><label>Table 1.</label><caption><p>Ranges of measurements (mm) for 12 morphometric variables of the <italic><tp:taxon-name><tp:taxon-name-part taxon-name-part-type="genus">Potamonautes</tp:taxon-name-part> <tp:taxon-name-part taxon-name-part-type="species">danielsi</tp:taxon-name-part></tp:taxon-name></italic> sp. n. holotype and paratypes collected from Mtamvuna, Oribi Gorge and Mhlanga, as well as <italic><tp:taxon-name><tp:taxon-name-part taxon-name-part-type="genus">Potamonautes</tp:taxon-name-part> <tp:taxon-name-part taxon-name-part-type="species">sidneyi</tp:taxon-name-part></tp:taxon-name></italic> (Rathbun, 1904) specimens collected from Lake Sibaya, Hluhluwe, Mpophomeni Stream and Entumeni.</p></caption><table id="TID0EMHBG" rules="all"><tbody><tr><td rowspan="2" colspan="1">
              <bold>Variable</bold>
            </td><td rowspan="1" colspan="3">
              <bold><italic><tp:taxon-name><tp:taxon-name-part taxon-name-part-type="genus">Potamonautes</tp:taxon-name-part> <tp:taxon-name-part taxon-name-part-type="species">danielsi</tp:taxon-name-part></tp:taxon-name></italic> sp. n.</bold>
            </td><td rowspan="1" colspan="2">
              <bold><italic><tp:taxon-name><tp:taxon-name-part taxon-name-part-type="genus">Potamonautes</tp:taxon-name-part> <tp:taxon-name-part taxon-name-part-type="species">sidneyi</tp:taxon-name-part></tp:taxon-name></italic></bold>
            </td></tr><tr><td rowspan="1" colspan="1">
              <bold>Holotype</bold>
            </td><td rowspan="1" colspan="1">
              <bold>Males (n= 14)</bold>
            </td><td rowspan="1" colspan="1">
              <bold>Females (n= 22)</bold>
            </td><td rowspan="1" colspan="1">
              <bold>Males (n=12)</bold>
            </td><td rowspan="1" colspan="1">
              <bold>Females (n= 10)</bold>
            </td></tr><tr><td rowspan="1" colspan="1">
                              <abbrev xmlns:xlink="http://www.w3.org/1999/xlink" xlink:title="Carapace length" id="ABBRID0EBWAE" xlink:type="simple">CL</abbrev>
                            </td><td rowspan="1" colspan="1">18.5</td><td rowspan="1" colspan="1">12.4–23.6</td><td rowspan="1" colspan="1">10.4–34.3</td><td rowspan="1" colspan="1">13.64–34.2</td><td rowspan="1" colspan="1">13.3–41.6</td></tr><tr><td rowspan="1" colspan="1">
                              <abbrev xmlns:xlink="http://www.w3.org/1999/xlink" xlink:title="Carapace widest width" id="ABBRID0EZWAE" xlink:type="simple">CWW</abbrev>
                            </td><td rowspan="1" colspan="1">25.8</td><td rowspan="1" colspan="1">16.1–34.0</td><td rowspan="1" colspan="1">13.2–45.5</td><td rowspan="1" colspan="1">19.11–43.5</td><td rowspan="1" colspan="1">19.1–54.8</td></tr><tr><td rowspan="1" colspan="1">
                              <abbrev xmlns:xlink="http://www.w3.org/1999/xlink" xlink:title="Carapace posterior width" id="ABBRID0ERXAE" xlink:type="simple">CWP</abbrev>
                            </td><td rowspan="1" colspan="1">12.8</td><td rowspan="1" colspan="1">9.2–15.2</td><td rowspan="1" colspan="1">7.4–23.1</td><td rowspan="1" colspan="1">9.97–21.3</td><td rowspan="1" colspan="1">10.4 - 29</td></tr><tr><td rowspan="1" colspan="1">
                              <abbrev xmlns:xlink="http://www.w3.org/1999/xlink" xlink:title="Distance between postfrontal crest and anterior margin" id="ABBRID0EJYAE" xlink:type="simple">PFCD</abbrev>
                            </td><td rowspan="1" colspan="1">2.6</td><td rowspan="1" colspan="1">1.4–3.0</td><td rowspan="1" colspan="1">1.3–4.7</td><td rowspan="1" colspan="1">2.3–4.2</td><td rowspan="1" colspan="1">1.9–5.5</td></tr><tr><td rowspan="1" colspan="1">
                              <abbrev xmlns:xlink="http://www.w3.org/1999/xlink" xlink:title="Distance between orbits" id="ABBRID0EBZAE" xlink:type="simple">ED</abbrev>
                            </td><td rowspan="1" colspan="1">8.9</td><td rowspan="1" colspan="1">6.0–10.5</td><td rowspan="1" colspan="1">5.7–15.8</td><td rowspan="1" colspan="1">7.8–16.4</td><td rowspan="1" colspan="1">7.4–19.52</td></tr><tr><td rowspan="1" colspan="1">
                              <abbrev xmlns:xlink="http://www.w3.org/1999/xlink" xlink:title="Distance between exorbital teeth" id="ABBRID0EZZAE" xlink:type="simple">CWA</abbrev>
                            </td><td rowspan="1" colspan="1">18.8</td><td rowspan="1" colspan="1">13.2–24.4</td><td rowspan="1" colspan="1">11.5–26.5</td><td rowspan="1" colspan="1">16.5–33.1</td><td rowspan="1" colspan="1">15.9–39.6</td></tr><tr><td rowspan="1" colspan="1">
                              <abbrev xmlns:xlink="http://www.w3.org/1999/xlink" xlink:title="Carapace height" id="ABBRID0ER1AE" xlink:type="simple">CH</abbrev>
                            </td><td rowspan="1" colspan="1">9.3</td><td rowspan="1" colspan="1">5.7–12.5</td><td rowspan="1" colspan="1">5.3–13.4</td><td rowspan="1" colspan="1">7.0–16.0</td><td rowspan="1" colspan="1">6.9–20.3</td></tr><tr><td rowspan="1" colspan="1">
                              <abbrev xmlns:xlink="http://www.w3.org/1999/xlink" xlink:title="Width of sixth abdominal segment" id="ABBRID0EJ2AE" xlink:type="simple">AW6</abbrev>
                            </td><td rowspan="1" colspan="1">5.4</td><td rowspan="1" colspan="1">1.1–6.9</td><td rowspan="1" colspan="1">4.6–24.0</td><td rowspan="1" colspan="1">4.1–12.6</td><td rowspan="1" colspan="1">5.1–32.2</td></tr><tr><td rowspan="1" colspan="1">
                              <abbrev xmlns:xlink="http://www.w3.org/1999/xlink" xlink:title="Major cheliped propodus length" id="ABBRID0EB3AE" xlink:type="simple">MCPL</abbrev>
                            </td><td rowspan="1" colspan="1">16.6</td><td rowspan="1" colspan="1">7.6–33.1</td><td rowspan="1" colspan="1">7.8–22.3</td><td rowspan="1" colspan="1">11.3–29.6</td><td rowspan="1" colspan="1">11.3–34.0</td></tr><tr><td rowspan="1" colspan="1">
                              <abbrev xmlns:xlink="http://www.w3.org/1999/xlink" xlink:title="Major cheliped propodus height" id="ABBRID0EZ3AE" xlink:type="simple">MCPH</abbrev>
                            </td><td rowspan="1" colspan="1">9.41</td><td rowspan="1" colspan="1">4.81–19.5</td><td rowspan="1" colspan="1">2.9–9.7</td><td rowspan="1" colspan="1">4.3–12.8</td><td rowspan="1" colspan="1">4.4–16.0</td></tr><tr><td rowspan="1" colspan="1">
                              <abbrev xmlns:xlink="http://www.w3.org/1999/xlink" xlink:title="Pereopod 2, merus length" id="ABBRID0ER4AE" xlink:type="simple">P2ML</abbrev>
                            </td><td rowspan="1" colspan="1">10.29</td><td rowspan="1" colspan="1">6.1–15.7</td><td rowspan="1" colspan="1">5.6–14.5</td><td rowspan="1" colspan="1">8.0–16.7</td><td rowspan="1" colspan="1">7.9–20.5</td></tr><tr><td rowspan="1" colspan="1">
                              <abbrev xmlns:xlink="http://www.w3.org/1999/xlink" xlink:title="Pereopod 2, merus width" id="ABBRID0EJ5AE" xlink:type="simple">P2MW</abbrev>
                            </td><td rowspan="1" colspan="1">4.25</td><td rowspan="1" colspan="1">2.1–6.5</td><td rowspan="1" colspan="1">2.3–6.2</td><td rowspan="1" colspan="1">3.4–7.2</td><td rowspan="1" colspan="1">3.3–8.7</td></tr></tbody></table></table-wrap><fig id="F2" position="float" orientation="portrait"><label>Figure 2.</label><caption><p>Histogram of canonical scores for <italic><tp:taxon-name><tp:taxon-name-part taxon-name-part-type="genus">Potamonautes</tp:taxon-name-part> <tp:taxon-name-part taxon-name-part-type="species">danielsi</tp:taxon-name-part></tp:taxon-name></italic> sp. n. and <italic><tp:taxon-name><tp:taxon-name-part taxon-name-part-type="genus">Potamonautes</tp:taxon-name-part> <tp:taxon-name-part taxon-name-part-type="species">sidneyi</tp:taxon-name-part></tp:taxon-name></italic> calculated from a discriminant function analysis, based on six carapace and two right cheliped variables.</p></caption><graphic xmlns:xlink="http://www.w3.org/1999/xlink" xlink:href="zookeys-657-001-g002.jpg" position="float" orientation="portrait" xlink:type="simple" id="oo_122883.jpg"/></fig><fig id="F3" position="float" orientation="portrait"><label>Figure 3.</label><caption><p>Regression analyses of morphometric measurements of <italic><tp:taxon-name><tp:taxon-name-part taxon-name-part-type="genus">Potamonautes</tp:taxon-name-part> <tp:taxon-name-part taxon-name-part-type="species">danielsi</tp:taxon-name-part></tp:taxon-name></italic> sp. n. and <italic><tp:taxon-name><tp:taxon-name-part taxon-name-part-type="genus">Potamonautes</tp:taxon-name-part> <tp:taxon-name-part taxon-name-part-type="species">sidneyi</tp:taxon-name-part></tp:taxon-name></italic>. Regression analyses of: <bold>A</bold> LogP2ML over LogP2MW <bold>B</bold> LogCRPW over LogCRPL; and <bold>C</bold> LogCWA over LogCL between the two species, <italic><tp:taxon-name><tp:taxon-name-part taxon-name-part-type="genus">Potamonautes</tp:taxon-name-part> <tp:taxon-name-part taxon-name-part-type="species">danielsi</tp:taxon-name-part></tp:taxon-name></italic> sp. n. and <italic><tp:taxon-name><tp:taxon-name-part taxon-name-part-type="genus">Potamonautes</tp:taxon-name-part> <tp:taxon-name-part taxon-name-part-type="species">sidneyi</tp:taxon-name-part></tp:taxon-name></italic>. All differences between regressions were statistically significant (p &lt; 0.001).</p></caption><graphic xmlns:xlink="http://www.w3.org/1999/xlink" xlink:href="zookeys-657-001-g003.jpg" position="float" orientation="portrait" xlink:type="simple" id="oo_122884.jpg"/></fig></tp:treatment-sec><tp:treatment-sec sec-type="material" id="SECID0E6BAG"><title>Additional material examined.</title><p>Locality unknown, <named-content xmlns:xlink="http://www.w3.org/1999/xlink" content-type="dwc:institutional_code" xlink:type="simple">MNHN</named-content> B3841 (<named-content xmlns:xlink="http://www.w3.org/1999/xlink" content-type="dwc:institutional_code" xlink:type="simple">MNHN</named-content>-IU-2000-3841) (1♀), <abbrev xmlns:xlink="http://www.w3.org/1999/xlink" xlink:title="Carapace widest width" id="ABBRID0E6CAG" xlink:type="simple">CWW</abbrev> = 50 mm; Ikhamanzi River, <abbrev xmlns:xlink="http://www.w3.org/1999/xlink" content-type="institution" xlink:title="Iziko South African Museum, Cape Town, South Africa" id="ABBRID0EDDAG" xlink:type="simple">SAM</abbrev> A43967 (2 ♂, 2 ♀), <abbrev xmlns:xlink="http://www.w3.org/1999/xlink" xlink:title="Carapace widest width" id="ABBRID0EODAG" xlink:type="simple">CWW</abbrev> = 45 mm (♂), 61 mm (♀), <named-content xmlns:xlink="http://www.w3.org/1999/xlink" content-type="dwc:verbatimCoordinates" xlink:type="simple"><named-content content-type="geo-json" specific-use="{&#34;type&#34;:&#34;Point&#34;,&#34;coordinates&#34;:[30.641667,-29.270278]}" id="NCID0EVDAG" xlink:type="simple">29°16'13"S, 30°38'30"E</named-content></named-content>; Mseleni River Bridge near Lake Sibaya, <named-content xmlns:xlink="http://www.w3.org/1999/xlink" content-type="dwc:institutional_code" xlink:type="simple">SAM</named-content> A41112 (2 ♂, 2 ♀), <abbrev xmlns:xlink="http://www.w3.org/1999/xlink" xlink:title="Carapace widest width" id="ABBRID0EFEAG" xlink:type="simple">CWW</abbrev> = 50 mm (♂), 50 mm (♀), <named-content xmlns:xlink="http://www.w3.org/1999/xlink" content-type="dwc:verbatimCoordinates" xlink:type="simple"><named-content content-type="geo-json" specific-use="{&#34;type&#34;:&#34;Point&#34;,&#34;coordinates&#34;:[32.526389,-27.363889]}" id="NCID0EMEAG" xlink:type="simple">27°21'50"S, 32°31'35"E</named-content></named-content>, coll. M. Coke on 19 Aug 1997; Linwood (Kwa Gqishi Stream near Midmar Dam), <named-content xmlns:xlink="http://www.w3.org/1999/xlink" content-type="dwc:institutional_code" xlink:type="simple">SAM</named-content> A43960 (1 ♀), <abbrev xmlns:xlink="http://www.w3.org/1999/xlink" xlink:title="Carapace widest width" id="ABBRID0E3EAG" xlink:type="simple">CWW</abbrev> = 36 mm, <named-content xmlns:xlink="http://www.w3.org/1999/xlink" content-type="dwc:verbatimCoordinates" xlink:type="simple"><named-content content-type="geo-json" specific-use="{&#34;type&#34;:&#34;Point&#34;,&#34;coordinates&#34;:[30.094444,-29.563889]}" id="NCID0EDFAG" xlink:type="simple">29°33'50"S, 30°05'40"E</named-content></named-content>, coll. O. Bourquin on 4 May 1998; Pinetown (Durban), <named-content xmlns:xlink="http://www.w3.org/1999/xlink" content-type="dwc:institutional_code" xlink:type="simple">SAM</named-content> A41139 (2 ♂, 2 ♀), <abbrev xmlns:xlink="http://www.w3.org/1999/xlink" xlink:title="Carapace widest width" id="ABBRID0ETFAG" xlink:type="simple">CWW</abbrev> = <!--PageBreak-->45 mm (♂), 70 mm (♀); Mtunzini (Otungulu Pan, Umlalazi Nature Reserve), coll. B. Stewart and P. Cook on 10 Apr 1992; <named-content xmlns:xlink="http://www.w3.org/1999/xlink" content-type="dwc:institutional_code" xlink:type="simple">SAM</named-content> A41171 (1 ♀), <abbrev xmlns:xlink="http://www.w3.org/1999/xlink" xlink:title="Carapace widest width" id="ABBRID0EEGAG" xlink:type="simple">CWW</abbrev> = 35 mm, <named-content xmlns:xlink="http://www.w3.org/1999/xlink" content-type="dwc:verbatimCoordinates" xlink:type="simple"><named-content content-type="geo-json" specific-use="{&#34;type&#34;:&#34;Point&#34;,&#34;coordinates&#34;:[31.664444,-29.054722]}" id="NCID0ELGAG" xlink:type="simple">29°03'17"S, 31°39'52"E</named-content></named-content>, coll. M. Coke and A. Wood on 08 Mar 1994; Mdumbeni River, <named-content xmlns:xlink="http://www.w3.org/1999/xlink" content-type="dwc:institutional_code" xlink:type="simple">SAM</named-content> A41979 (1 ♂), <abbrev xmlns:xlink="http://www.w3.org/1999/xlink" xlink:title="Carapace widest width" id="ABBRID0E2GAG" xlink:type="simple">CWW</abbrev> = 42 mm, <named-content xmlns:xlink="http://www.w3.org/1999/xlink" content-type="dwc:verbatimCoordinates" xlink:type="simple"><named-content content-type="geo-json" specific-use="{&#34;type&#34;:&#34;Point&#34;,&#34;coordinates&#34;:[30.372222,-28.968611]}" id="NCID0ECHAG" xlink:type="simple">28°58'07"S, 30°22'20"E</named-content></named-content>, coll. M. Coke on 10 Jan 1995; Mvudi River (<named-content xmlns:xlink="http://www.w3.org/1999/xlink" xlink:type="simple" content-type="institution" xlink:href="http://grbio.org/institution/university-0" id="NCID0EHHAG">University</named-content> of Venda), <named-content xmlns:xlink="http://www.w3.org/1999/xlink" content-type="dwc:institutional_code" xlink:type="simple">SAM</named-content> A41993 (1 ♂), <abbrev xmlns:xlink="http://www.w3.org/1999/xlink" xlink:title="Carapace widest width" id="ABBRID0EYHAG" xlink:type="simple">CWW</abbrev> = 37 mm, <named-content xmlns:xlink="http://www.w3.org/1999/xlink" content-type="dwc:verbatimCoordinates" xlink:type="simple"><named-content content-type="geo-json" specific-use="{&#34;type&#34;:&#34;Point&#34;,&#34;coordinates&#34;:[30.500000,-22.916667]}" id="NCID0E6HAG" xlink:type="simple">22°55'S 30°30'E</named-content></named-content>, coll. B.C.W. van de Waal on 06 Mar 1994; Phongolo River (Rivierplaats, Luneburg), <named-content xmlns:xlink="http://www.w3.org/1999/xlink" content-type="dwc:institutional_code" xlink:type="simple">SAM</named-content> A41966 (1 ♂, 1 ♀), <abbrev xmlns:xlink="http://www.w3.org/1999/xlink" xlink:title="Carapace widest width" id="ABBRID0EPIAG" xlink:type="simple">CWW</abbrev> = 39 mm (♂), 39 mm (♀), <named-content xmlns:xlink="http://www.w3.org/1999/xlink" content-type="dwc:verbatimCoordinates" xlink:type="simple"><named-content content-type="geo-json" specific-use="{&#34;type&#34;:&#34;Point&#34;,&#34;coordinates&#34;:[30.454722,-27.355556]}" id="NCID0EWIAG" xlink:type="simple">27°21'20"S, 30°27'17"E</named-content></named-content>, coll. M. Coke and S. de Jager on 19 Jan 1995; Mariti River (The Gums), <named-content xmlns:xlink="http://www.w3.org/1999/xlink" content-type="dwc:institutional_code" xlink:type="simple">SAM</named-content> A41131 (1 ♀), <abbrev xmlns:xlink="http://www.w3.org/1999/xlink" xlink:title="Carapace widest width" id="ABBRID0EGJAG" xlink:type="simple">CWW</abbrev> = 37 mm, <named-content xmlns:xlink="http://www.w3.org/1999/xlink" content-type="dwc:verbatimCoordinates" xlink:type="simple"><named-content content-type="geo-json" specific-use="{&#34;type&#34;:&#34;Point&#34;,&#34;coordinates&#34;:[31.078611,-24.938333]}" id="NCID0ENJAG" xlink:type="simple">24°56'18"S, 31°04'43"E</named-content></named-content>, coll. D. Weeks and V. Makunyane on 17 Aug 1992; Hlimbitwa River (Klipnek near Hermannsburg), <named-content xmlns:xlink="http://www.w3.org/1999/xlink" content-type="dwc:institutional_code" xlink:type="simple">SAM</named-content> A43965 (1 ♂), <abbrev xmlns:xlink="http://www.w3.org/1999/xlink" xlink:title="Carapace widest width" id="ABBRID0E4JAG" xlink:type="simple">CWW</abbrev> = 41 mm, <named-content xmlns:xlink="http://www.w3.org/1999/xlink" content-type="dwc:verbatimCoordinates" xlink:type="simple"><named-content content-type="geo-json" specific-use="{&#34;type&#34;:&#34;Point&#34;,&#34;coordinates&#34;:[30.755556,-28.965556]}" id="NCID0EEKAG" xlink:type="simple">28°57'56"S, 30°45'20"E</named-content></named-content>, coll. M. Coke on 20 Dec 1996; Syzygium swamp forest (<named-content xmlns:xlink="http://www.w3.org/1999/xlink" xlink:type="simple" content-type="institution" xlink:href="http://grbio.org/institution/university-zululand" id="NCID0EJKAG">University of Zululand</named-content>), <named-content xmlns:xlink="http://www.w3.org/1999/xlink" content-type="dwc:institutional_code" xlink:type="simple">SAM</named-content> A43937 (1 ♂, 1 ♀), <abbrev xmlns:xlink="http://www.w3.org/1999/xlink" xlink:title="Carapace widest width" id="ABBRID0E1KAG" xlink:type="simple">CWW</abbrev> = 33 mm (♂), 40 mm (♀), <named-content xmlns:xlink="http://www.w3.org/1999/xlink" content-type="dwc:verbatimCoordinates" xlink:type="simple"><named-content content-type="geo-json" specific-use="{&#34;type&#34;:&#34;Point&#34;,&#34;coordinates&#34;:[31.850556,-28.856944]}" id="NCID0EBLAG" xlink:type="simple">28°51'25"S, 31°51'02"E</named-content></named-content>, coll. B.A Stewart, P.A Cook, P.E. Reavell, L. Hoenson and G. Gouws on 24 Jan 1997; Bilanyoni River (Koppie Alleen near Luneburg), <named-content xmlns:xlink="http://www.w3.org/1999/xlink" content-type="dwc:institutional_code" xlink:type="simple">SAM</named-content> A41959 (1 ♂, 1 ♀), <abbrev xmlns:xlink="http://www.w3.org/1999/xlink" xlink:title="Carapace widest width" id="ABBRID0ERLAG" xlink:type="simple">CWW</abbrev> = 43 mm (♂), 42 mm (♀), <named-content xmlns:xlink="http://www.w3.org/1999/xlink" content-type="dwc:verbatimCoordinates" xlink:type="simple"><named-content content-type="geo-json" specific-use="{&#34;type&#34;:&#34;Point&#34;,&#34;coordinates&#34;:[30.581944,-27.290278]}" id="NCID0EYLAG" xlink:type="simple">27°17'25"S, 30°34'55"E</named-content></named-content>, coll. M. Coke on 19 Jan 1995; Manzibomvu River (Upper reaches, Hluhluwe Game Reserve), <named-content xmlns:xlink="http://www.w3.org/1999/xlink" content-type="dwc:institutional_code" xlink:type="simple">SAM</named-content> A43935 (1 ♂, 1 ♀), <abbrev xmlns:xlink="http://www.w3.org/1999/xlink" xlink:title="Carapace widest width" id="ABBRID0EIMAG" xlink:type="simple">CWW</abbrev> = 53 mm (♂), 50 mm (♀), <named-content xmlns:xlink="http://www.w3.org/1999/xlink" content-type="dwc:verbatimCoordinates" xlink:type="simple"><named-content content-type="geo-json" specific-use="{&#34;type&#34;:&#34;Point&#34;,&#34;coordinates&#34;:[32.086111,-28.038889]}" id="NCID0EPMAG" xlink:type="simple">28°02'20"S, 32°05'10"E</named-content></named-content>, coll. B.A Stewart, L. Hoenson and G. Gouws on 28 Jan 1997; Shinane River (Tributary of Mutshindini, Venda), <named-content xmlns:xlink="http://www.w3.org/1999/xlink" content-type="dwc:institutional_code" xlink:type="simple">SAM</named-content> A41994 (1 ♂, 1 ♀), <abbrev xmlns:xlink="http://www.w3.org/1999/xlink" xlink:title="Carapace widest width" id="ABBRID0E6MAG" xlink:type="simple">CWW</abbrev> = 27 mm (♂), 40 mm (♀), <named-content xmlns:xlink="http://www.w3.org/1999/xlink" content-type="dwc:verbatimCoordinates" xlink:type="simple"><named-content content-type="geo-json" specific-use="{&#34;type&#34;:&#34;Point&#34;,&#34;coordinates&#34;:[30.516667,-22.883333]}" id="NCID0EGNAG" xlink:type="simple">22°53'S 30°31'E</named-content></named-content>, coll. B.C.W. van de Waal on 25 Oct 1995; Stream behind dunes at Amatikulu Hatchery, <named-content xmlns:xlink="http://www.w3.org/1999/xlink" content-type="dwc:institutional_code" xlink:type="simple">SAM</named-content> A41104 (1 ♂, 1 ♀), <abbrev xmlns:xlink="http://www.w3.org/1999/xlink" xlink:title="Carapace widest width" id="ABBRID0EWNAG" xlink:type="simple">CWW</abbrev> = 36 mm (♂), 36 mm (♀), <named-content xmlns:xlink="http://www.w3.org/1999/xlink" content-type="dwc:verbatimCoordinates" xlink:type="simple"><named-content content-type="geo-json" specific-use="{&#34;type&#34;:&#34;Point&#34;,&#34;coordinates&#34;:[31.643056,-29.075000]}" id="NCID0E4NAG" xlink:type="simple">29°04'30"S, 31°38'35"E</named-content></named-content>, coll. M. Coke on 10 Mar 1994; Palmiet River (Westville, Durban), <named-content xmlns:xlink="http://www.w3.org/1999/xlink" content-type="dwc:institutional_code" xlink:type="simple">SAM</named-content> A41114 (1 ♀), <abbrev xmlns:xlink="http://www.w3.org/1999/xlink" xlink:title="Carapace widest width" id="ABBRID0ENOAG" xlink:type="simple">CWW</abbrev> = 37 mm, <named-content xmlns:xlink="http://www.w3.org/1999/xlink" content-type="dwc:verbatimCoordinates" xlink:type="simple"><named-content content-type="geo-json" specific-use="{&#34;type&#34;:&#34;Point&#34;,&#34;coordinates&#34;:[30.910278,-29.831389]}" id="NCID0EUOAG" xlink:type="simple">29°49'53"S, 30°54'37"E</named-content></named-content>, coll. M. Coke and D. Coutts on 10 Feb 1994; Wekeweke River (plunge pool, Nshongweni), <!--PageBreak--><named-content xmlns:xlink="http://www.w3.org/1999/xlink" content-type="dwc:institutional_code" xlink:type="simple">SAM</named-content> A43948 (1 ♀), <abbrev xmlns:xlink="http://www.w3.org/1999/xlink" xlink:title="Carapace widest width" id="ABBRID0EFPAG" xlink:type="simple">CWW</abbrev> = 35 mm, <named-content xmlns:xlink="http://www.w3.org/1999/xlink" content-type="dwc:verbatimCoordinates" xlink:type="simple"><named-content content-type="geo-json" specific-use="{&#34;type&#34;:&#34;Point&#34;,&#34;coordinates&#34;:[30.722222,-29.835278]}" id="NCID0EMPAG" xlink:type="simple">29°50'07"S, 30°43'20"E</named-content></named-content>, coll. M. Coke and J. Craigie on 22 May 1997; Nsuze River (R614 Bridge, Fawnleas, Tongaat Road), <named-content xmlns:xlink="http://www.w3.org/1999/xlink" content-type="dwc:institutional_code" xlink:type="simple">SAM</named-content> A43969 (1 ♂), <abbrev xmlns:xlink="http://www.w3.org/1999/xlink" xlink:title="Carapace widest width" id="ABBRID0E3PAG" xlink:type="simple">CWW</abbrev> = 33 mm, <named-content xmlns:xlink="http://www.w3.org/1999/xlink" content-type="dwc:verbatimCoordinates" xlink:type="simple"><named-content content-type="geo-json" specific-use="{&#34;type&#34;:&#34;Point&#34;,&#34;coordinates&#34;:[30.940278,-29.374444]}" id="NCID0EDQAG" xlink:type="simple">29°22'28"S, 30°56'25"E</named-content></named-content>, coll. M. Coke and M. Peters on 06 Feb 1996; Mhlathuze River (D223 Bridge near Babanango), <named-content xmlns:xlink="http://www.w3.org/1999/xlink" content-type="dwc:institutional_code" xlink:type="simple">SAM</named-content> A43976 (1 ♀), <abbrev xmlns:xlink="http://www.w3.org/1999/xlink" xlink:title="Carapace widest width" id="ABBRID0ETQAG" xlink:type="simple">CWW</abbrev> = 60 mm, <named-content xmlns:xlink="http://www.w3.org/1999/xlink" content-type="dwc:verbatimCoordinates" xlink:type="simple"><named-content content-type="geo-json" specific-use="{&#34;type&#34;:&#34;Point&#34;,&#34;coordinates&#34;:[31.069167,-28.479444]}" id="NCID0E1QAG" xlink:type="simple">28°28'46"S, 31°04'09"E</named-content></named-content>, coll. M. Coke and M. Peters on 14 June 1996; Blood River (at laager behind monument), <named-content xmlns:xlink="http://www.w3.org/1999/xlink" content-type="dwc:institutional_code" xlink:type="simple">SAM</named-content> A43941 (1 ♀), <abbrev xmlns:xlink="http://www.w3.org/1999/xlink" xlink:title="Carapace widest width" id="ABBRID0EKRAG" xlink:type="simple">CWW</abbrev> = 71 mm, <named-content xmlns:xlink="http://www.w3.org/1999/xlink" content-type="dwc:verbatimCoordinates" xlink:type="simple"><named-content content-type="geo-json" specific-use="{&#34;type&#34;:&#34;Point&#34;,&#34;coordinates&#34;:[30.544444,-28.104167]}" id="NCID0ERRAG" xlink:type="simple">28°06'15"S, 30°32'40"E</named-content></named-content>, coll. T. Ridgway and G. Gouws on 16 May 1997; Amagoda River (outside Vryheid), <named-content xmlns:xlink="http://www.w3.org/1999/xlink" content-type="dwc:institutional_code" xlink:type="simple">SAM</named-content> A43939 (1 ♂, 1 ♀), <abbrev xmlns:xlink="http://www.w3.org/1999/xlink" xlink:title="Carapace widest width" id="ABBRID0EBSAG" xlink:type="simple">CWW</abbrev> = 52 mm (♂), 56 mm (♀), <named-content xmlns:xlink="http://www.w3.org/1999/xlink" content-type="dwc:verbatimCoordinates" xlink:type="simple"><named-content content-type="geo-json" specific-use="{&#34;type&#34;:&#34;Point&#34;,&#34;coordinates&#34;:[30.768611,-27.779167]}" id="NCID0EISAG" xlink:type="simple">27°46'45"S, 30°46'07"E</named-content></named-content>, coll. T. Ridgway and G. Gouws on 15/16 Oct 1997; Mhulumbela River (Onverwacht picnic site, Itala Game Reserve), <named-content xmlns:xlink="http://www.w3.org/1999/xlink" content-type="dwc:institutional_code" xlink:type="simple">SAM</named-content> A43949 (1 ♂, 1 ♀), <abbrev xmlns:xlink="http://www.w3.org/1999/xlink" xlink:title="Carapace widest width" id="ABBRID0EYSAG" xlink:type="simple">CWW</abbrev> = 40 mm (♂), 44 mm (♀), <named-content xmlns:xlink="http://www.w3.org/1999/xlink" content-type="dwc:verbatimCoordinates" xlink:type="simple"><named-content content-type="geo-json" specific-use="{&#34;type&#34;:&#34;Point&#34;,&#34;coordinates&#34;:[31.317222,-27.533333]}" id="NCID0E6SAG" xlink:type="simple">27°32'00"S, 31°19'02"E</named-content></named-content>, coll. M. Coke on 06 Nov 1997; Ifaye River (Mount Elias, Fawnleas), <named-content xmlns:xlink="http://www.w3.org/1999/xlink" content-type="dwc:institutional_code" xlink:type="simple">SAM</named-content> A43968 (1 ♀), <abbrev xmlns:xlink="http://www.w3.org/1999/xlink" xlink:title="Carapace widest width" id="ABBRID0EPTAG" xlink:type="simple">CWW</abbrev> = 40 mm, <named-content xmlns:xlink="http://www.w3.org/1999/xlink" content-type="dwc:verbatimCoordinates" xlink:type="simple"><named-content content-type="geo-json" specific-use="{&#34;type&#34;:&#34;Point&#34;,&#34;coordinates&#34;:[30.781389,-29.320000]}" id="NCID0EWTAG" xlink:type="simple">29°19'12"S, 30°46'53"E</named-content></named-content>, coll. M. Coke and M. Protheroe on 09 Oct 1995; Macabuzela Stream (near Dakaneni, Hluhluwe Game Reserve), <named-content xmlns:xlink="http://www.w3.org/1999/xlink" content-type="dwc:institutional_code" xlink:type="simple">SAM</named-content> A43942 (1 ♂, 1 ♀), <abbrev xmlns:xlink="http://www.w3.org/1999/xlink" xlink:title="Carapace widest width" id="ABBRID0EGUAG" xlink:type="simple">CWW</abbrev> = 56 mm (♂), 40 mm (♀), <named-content xmlns:xlink="http://www.w3.org/1999/xlink" content-type="dwc:verbatimCoordinates" xlink:type="simple"><named-content content-type="geo-json" specific-use="{&#34;type&#34;:&#34;Point&#34;,&#34;coordinates&#34;:[32.164167,-28.042222]}" id="NCID0ENUAG" xlink:type="simple">28°02'32"S, 32°09'51"E</named-content></named-content>, coll. T. Ridgway and G. Gouws on 19 May 1997; Mvuzane River (D50 Bridge), <named-content xmlns:xlink="http://www.w3.org/1999/xlink" content-type="dwc:institutional_code" xlink:type="simple">SAM</named-content> A43977 (1 ♂, 1 ♀), <abbrev xmlns:xlink="http://www.w3.org/1999/xlink" xlink:title="Carapace widest width" id="ABBRID0E4UAG" xlink:type="simple">CWW</abbrev> = 45 mm (♂), 45 mm (♀), <named-content xmlns:xlink="http://www.w3.org/1999/xlink" content-type="dwc:verbatimCoordinates" xlink:type="simple"><named-content content-type="geo-json" specific-use="{&#34;type&#34;:&#34;Point&#34;,&#34;coordinates&#34;:[31.189722,-28.828056]}" id="NCID0EEVAG" xlink:type="simple">28°49'41"S, 31°11'23"E</named-content></named-content>, coll. Coke, Eckard and Louw on 20 Aug 1997; Mahai Stream (Royal Natal National Park), <named-content xmlns:xlink="http://www.w3.org/1999/xlink" content-type="dwc:institutional_code" xlink:type="simple">SAM</named-content> A41311 (1 ♀), <abbrev xmlns:xlink="http://www.w3.org/1999/xlink" xlink:title="Carapace widest width" id="ABBRID0EUVAG" xlink:type="simple">CWW</abbrev> = 37 mm, <named-content xmlns:xlink="http://www.w3.org/1999/xlink" content-type="dwc:verbatimCoordinates" xlink:type="simple"><named-content content-type="geo-json" specific-use="{&#34;type&#34;:&#34;Point&#34;,&#34;coordinates&#34;:[28.941667,-28.687500]}" id="NCID0E2VAG" xlink:type="simple">28°41'15"S, 28°56'30"E</named-content></named-content>, coll. E. Dickson on 04 Dec 1994; Mgeni River (Albert Falls Dam), <named-content xmlns:xlink="http://www.w3.org/1999/xlink" content-type="dwc:institutional_code" xlink:type="simple">SAM</named-content> A43963 (1 ♂), <abbrev xmlns:xlink="http://www.w3.org/1999/xlink" xlink:title="Carapace widest width" id="ABBRID0ELWAG" xlink:type="simple">CWW</abbrev> = 36 mm, <named-content xmlns:xlink="http://www.w3.org/1999/xlink" content-type="dwc:verbatimCoordinates" xlink:type="simple"><named-content content-type="geo-json" specific-use="{&#34;type&#34;:&#34;Point&#34;,&#34;coordinates&#34;:[30.347222,-29.446389]}" id="NCID0ESWAG" xlink:type="simple">29°26'47"S, 30°20'50"E</named-content></named-content>, coll. M. Coke and M. Peters on 15 May 1996; Bilanyoni River (D27 Bridge, Luneburg), <named-content xmlns:xlink="http://www.w3.org/1999/xlink" content-type="dwc:institutional_code" xlink:type="simple">SAM</named-content> A41965 (1 ♂, 1 ♀), <abbrev xmlns:xlink="http://www.w3.org/1999/xlink" xlink:title="Carapace widest width" id="ABBRID0ECXAG" xlink:type="simple">CWW</abbrev> = 47 mm (♂), 45 mm (♀), <named-content xmlns:xlink="http://www.w3.org/1999/xlink" content-type="dwc:verbatimCoordinates" xlink:type="simple"><named-content content-type="geo-json" specific-use="{&#34;type&#34;:&#34;Point&#34;,&#34;coordinates&#34;:[30.633333,-27.322222]}" id="NCID0EJXAG" xlink:type="simple">27°19'20"S, 30°38'00"E</named-content></named-content>, coll. M. Coke on 19 Jan 1995; Crocodile Rover (Rietvlei Farm, <named-content xmlns:xlink="http://www.w3.org/1999/xlink" content-type="dwc:institutional_code" xlink:type="simple">AM</named-content> GEN256J (2 ♂), <abbrev xmlns:xlink="http://www.w3.org/1999/xlink" xlink:title="Carapace widest width" id="ABBRID0EWXAG" xlink:type="simple">CWW</abbrev> = 28 mm, <named-content xmlns:xlink="http://www.w3.org/1999/xlink" content-type="dwc:verbatimCoordinates" xlink:type="simple"><named-content content-type="geo-json" specific-use="{&#34;type&#34;:&#34;Point&#34;,&#34;coordinates&#34;:[30.550833,-25.380278]}" id="NCID0E4XAG" xlink:type="simple">25°22'49"S, 30°33'03"E</named-content></named-content>, coll. unknown on 21 Nov 1959; Inyamvubu River (5km above Craigieburn), <named-content xmlns:xlink="http://www.w3.org/1999/xlink" content-type="dwc:institutional_code" xlink:type="simple">AM</named-content> GEN843 (1 ♀), <abbrev xmlns:xlink="http://www.w3.org/1999/xlink" xlink:title="Carapace widest width" id="ABBRID0EKYAG" xlink:type="simple">CWW</abbrev> = 64 mm (♀), <named-content xmlns:xlink="http://www.w3.org/1999/xlink" content-type="dwc:verbatimCoordinates" xlink:type="simple"><named-content content-type="geo-json" specific-use="{&#34;type&#34;:&#34;Point&#34;,&#34;coordinates&#34;:[30.270000,-29.190000]}" id="NCID0ERYAG" xlink:type="simple">29°11'24"S, 30°16'12"E</named-content></named-content>, coll. M. Coke and P. Couldon on 12 Apr 1989; Mkomaas River (Nhlavini Stream, Coothill Farm), <named-content xmlns:xlink="http://www.w3.org/1999/xlink" content-type="dwc:institutional_code" xlink:type="simple">AM</named-content> GEN847 (1 ♂, 1 ♀), <abbrev xmlns:xlink="http://www.w3.org/1999/xlink" xlink:title="Carapace widest width" id="ABBRID0E5YAG" xlink:type="simple">CWW</abbrev> = 40 mm (♂), 35 mm (♀), <named-content xmlns:xlink="http://www.w3.org/1999/xlink" content-type="dwc:verbatimCoordinates" xlink:type="simple"><named-content content-type="geo-json" specific-use="{&#34;type&#34;:&#34;Point&#34;,&#34;coordinates&#34;:[30.150000,-30.190000]}" id="NCID0EFZAG" xlink:type="simple">30°11'24"S, 30°09'00"E</named-content></named-content>, coll. C. Arter and M. Coke on 03 Oct 1988; Nontshibongo River (below Gala Forest), <named-content xmlns:xlink="http://www.w3.org/1999/xlink" content-type="dwc:institutional_code" xlink:type="simple">AM</named-content> GEN848 (1 ♂, 1 ♀), <abbrev xmlns:xlink="http://www.w3.org/1999/xlink" xlink:title="Carapace widest width" id="ABBRID0ESZAG" xlink:type="simple">CWW</abbrev> = 37 mm (♀), <named-content xmlns:xlink="http://www.w3.org/1999/xlink" content-type="dwc:verbatimCoordinates" xlink:type="simple"><named-content content-type="geo-json" specific-use="{&#34;type&#34;:&#34;Point&#34;,&#34;coordinates&#34;:[29.810000,-29.990000]}" id="NCID0EZZAG" xlink:type="simple">29°59'24"S, 29°48'36"E</named-content></named-content>, coll. C. Arter and M. coke on 05 Oct 1988; KwaCota River (The Springs Farm), <named-content xmlns:xlink="http://www.w3.org/1999/xlink" content-type="dwc:institutional_code" xlink:type="simple">AM</named-content> GEN849 (1 ♀), <abbrev xmlns:xlink="http://www.w3.org/1999/xlink" xlink:title="Carapace widest width" id="ABBRID0EG1AG" xlink:type="simple">CWW</abbrev> = 31 mm (♀), <named-content xmlns:xlink="http://www.w3.org/1999/xlink" content-type="dwc:verbatimCoordinates" xlink:type="simple"><named-content content-type="geo-json" specific-use="{&#34;type&#34;:&#34;Point&#34;,&#34;coordinates&#34;:[29.870000,-30.080000]}" id="NCID0EN1AG" xlink:type="simple">30°04'48"S, 29°52'12"E</named-content></named-content>, coll. C. Arter and M. Coke on 07 Oct 1988; Manzana River (Tributary at Rondspring Farm), <named-content xmlns:xlink="http://www.w3.org/1999/xlink" content-type="dwc:institutional_code" xlink:type="simple">AM</named-content> GEN953 (1 ♂, 1 ♀), <abbrev xmlns:xlink="http://www.w3.org/1999/xlink" xlink:title="Carapace widest width" id="ABBRID0E11AG" xlink:type="simple">CWW</abbrev> = 73 mm (♂), <named-content xmlns:xlink="http://www.w3.org/1999/xlink" content-type="dwc:verbatimCoordinates" xlink:type="simple"><named-content content-type="geo-json" specific-use="{&#34;type&#34;:&#34;Point&#34;,&#34;coordinates&#34;:[31.010000,-27.550000]}" id="NCID0EB2AG" xlink:type="simple">27°33'00"S, 31°00'36"E</named-content></named-content>, coll. M. Coke on 23 Apr 1991; Nosonto River Headwaters (near Vryheid), <named-content xmlns:xlink="http://www.w3.org/1999/xlink" content-type="dwc:institutional_code" xlink:type="simple">AM</named-content> GEN954 (1 ♂, 1 ♀), <abbrev xmlns:xlink="http://www.w3.org/1999/xlink" xlink:title="Carapace widest width" id="ABBRID0EO2AG" xlink:type="simple">CWW</abbrev> = 57 mm (♂), 35 mm (♀), <named-content xmlns:xlink="http://www.w3.org/1999/xlink" content-type="dwc:verbatimCoordinates" xlink:type="simple"><named-content content-type="geo-json" specific-use="{&#34;type&#34;:&#34;Point&#34;,&#34;coordinates&#34;:[30.630000,-27.740000]}" id="NCID0EV2AG" xlink:type="simple">27°44'24"S, 30°37'48"E</named-content></named-content>, coll. M. Coke on 21 Mar 1991; Grantleighspruit (near Mooi River), <named-content xmlns:xlink="http://www.w3.org/1999/xlink" content-type="dwc:institutional_code" xlink:type="simple">AM</named-content> GEN955 (1 ♂, 1 ♀), <abbrev xmlns:xlink="http://www.w3.org/1999/xlink" xlink:title="Carapace widest width" id="ABBRID0EC3AG" xlink:type="simple">CWW</abbrev> = 57 mm (♀), <named-content xmlns:xlink="http://www.w3.org/1999/xlink" content-type="dwc:verbatimCoordinates" xlink:type="simple"><named-content content-type="geo-json" specific-use="{&#34;type&#34;:&#34;Point&#34;,&#34;coordinates&#34;:[29.980000,-29.180000]}" id="NCID0EJ3AG" xlink:type="simple">29°10'48"S, 29°58'48"E</named-content></named-content>, coll. M. Coke on 25 Apr 1991; Lynspruit (Waterhoek Farm, Vryheid), <named-content xmlns:xlink="http://www.w3.org/1999/xlink" content-type="dwc:institutional_code" xlink:type="simple">AM</named-content> GEN956 (1 ♂, 1 ♀), <abbrev xmlns:xlink="http://www.w3.org/1999/xlink" xlink:title="Carapace widest width" id="ABBRID0EW3AG" xlink:type="simple">CWW</abbrev> = 36 mm (♂), <named-content xmlns:xlink="http://www.w3.org/1999/xlink" content-type="dwc:verbatimCoordinates" xlink:type="simple"><named-content content-type="geo-json" specific-use="{&#34;type&#34;:&#34;Point&#34;,&#34;coordinates&#34;:[30.610000,-27.740000]}" id="NCID0E43AG" xlink:type="simple">27°44'24"S, 30°36'36"E</named-content></named-content>, coll. M. Coke on 21 Mar 1991; Bells Spruit (Ladysmith), <named-content xmlns:xlink="http://www.w3.org/1999/xlink" content-type="dwc:institutional_code" xlink:type="simple">AM</named-content> GEN957 (1 ♂, 1 ♀), <abbrev xmlns:xlink="http://www.w3.org/1999/xlink" xlink:title="Carapace widest width" id="ABBRID0EK4AG" xlink:type="simple">CWW</abbrev> = 37 mm (♂), 32 mm (♀), <named-content xmlns:xlink="http://www.w3.org/1999/xlink" content-type="dwc:verbatimCoordinates" xlink:type="simple"><named-content content-type="geo-json" specific-use="{&#34;type&#34;:&#34;Point&#34;,&#34;coordinates&#34;:[29.800000,-28.540000]}" id="NCID0ER4AG" xlink:type="simple">28°32'24"S, 29°48'00"E</named-content></named-content>, coll. M. Coke on 20 Mar 1991; Hlambizandla Stream (Gluckstad), <named-content xmlns:xlink="http://www.w3.org/1999/xlink" content-type="dwc:institutional_code" xlink:type="simple">AM</named-content> GEN959 (2 ♂, 1 ♀), <abbrev xmlns:xlink="http://www.w3.org/1999/xlink" xlink:title="Carapace widest width" id="ABBRID0E54AG" xlink:type="simple">CWW</abbrev> = 57 mm (♂), 70 mm (♀), <named-content xmlns:xlink="http://www.w3.org/1999/xlink" content-type="dwc:verbatimCoordinates" xlink:type="simple"><named-content content-type="geo-json" specific-use="{&#34;type&#34;:&#34;Point&#34;,&#34;coordinates&#34;:[31.060000,-27.980000]}" id="NCID0EF5AG" xlink:type="simple">27°58'48"S, 31°03'36"E</named-content></named-content>, coll. M. Coke on 22 Mar 1991; KwaMbizankulu River (KwaMbizankulu <!--PageBreak-->Stream, Bevenson Farm), <named-content xmlns:xlink="http://www.w3.org/1999/xlink" content-type="dwc:institutional_code" xlink:type="simple">AM</named-content> GEN960 (1 ♂, 1 ♀), <abbrev xmlns:xlink="http://www.w3.org/1999/xlink" xlink:title="Carapace widest width" id="ABBRID0EU5AG" xlink:type="simple">CWW</abbrev> = 37 mm (♂), 36 mm (♀), <named-content xmlns:xlink="http://www.w3.org/1999/xlink" content-type="dwc:verbatimCoordinates" xlink:type="simple"><named-content content-type="geo-json" specific-use="{&#34;type&#34;:&#34;Point&#34;,&#34;coordinates&#34;:[31.120000,-27.990000]}" id="NCID0E25AG" xlink:type="simple">27°59'24"S, 31°07'12"E</named-content></named-content>, coll. M. Coke on 22 Mar 1991; Bivane River (Frischgewaagd Farm), <named-content xmlns:xlink="http://www.w3.org/1999/xlink" content-type="dwc:institutional_code" xlink:type="simple">AM</named-content> GEN962 (1 ♂, 1 ♀), <abbrev xmlns:xlink="http://www.w3.org/1999/xlink" xlink:title="Carapace widest width" id="ABBRID0EI6AG" xlink:type="simple">CWW</abbrev> = 27 mm (♀), <named-content xmlns:xlink="http://www.w3.org/1999/xlink" content-type="dwc:verbatimCoordinates" xlink:type="simple"><named-content content-type="geo-json" specific-use="{&#34;type&#34;:&#34;Point&#34;,&#34;coordinates&#34;:[30.790000,-27.540000]}" id="NCID0EP6AG" xlink:type="simple">27°32'24"S, 30°47'24"E</named-content></named-content>, coll. M. Coke and J. van Niekerk on 24 Mar 1991; Bivane River (Kruger Bridge), <named-content xmlns:xlink="http://www.w3.org/1999/xlink" content-type="dwc:institutional_code" xlink:type="simple">AM</named-content> GEN963 (1 ♂, 1 ♀), <abbrev xmlns:xlink="http://www.w3.org/1999/xlink" xlink:title="Carapace widest width" id="ABBRID0E36AG" xlink:type="simple">CWW</abbrev> = 28 mm (♂), 46 mm (♀), <named-content xmlns:xlink="http://www.w3.org/1999/xlink" content-type="dwc:verbatimCoordinates" xlink:type="simple"><named-content content-type="geo-json" specific-use="{&#34;type&#34;:&#34;Point&#34;,&#34;coordinates&#34;:[30.820000,-27.520000]}" id="NCID0EDABG" xlink:type="simple">27°31'12"S, 30°49'12"E</named-content></named-content>, coll. M. Coke and J. van Niekerk on 24 Mar 1991; Bridal Veil Falls (near Sabie), <named-content xmlns:xlink="http://www.w3.org/1999/xlink" content-type="dwc:institutional_code" xlink:type="simple">AM</named-content> GEN141A (1 ♂, 1 ♀), <abbrev xmlns:xlink="http://www.w3.org/1999/xlink" xlink:title="Carapace widest width" id="ABBRID0EQABG" xlink:type="simple">CWW</abbrev> = 48 mm (♂), <named-content xmlns:xlink="http://www.w3.org/1999/xlink" content-type="dwc:verbatimCoordinates" xlink:type="simple"><named-content content-type="geo-json" specific-use="{&#34;type&#34;:&#34;Point&#34;,&#34;coordinates&#34;:[30.740000,-25.080000]}" id="NCID0EXABG" xlink:type="simple">25°04'48"S, 30°44'24"E</named-content></named-content>, coll. unknown on 08 Jul 1959; Lake Sibaya (North bank, South basin, East shore), <named-content xmlns:xlink="http://www.w3.org/1999/xlink" content-type="dwc:institutional_code" xlink:type="simple">AM</named-content> SIB46H (2 ♂, 1 ♀), <abbrev xmlns:xlink="http://www.w3.org/1999/xlink" xlink:title="Carapace widest width" id="ABBRID0EEBBG" xlink:type="simple">CWW</abbrev> = 36 mm (♂), 29 mm (♀), <named-content xmlns:xlink="http://www.w3.org/1999/xlink" content-type="dwc:verbatimCoordinates" xlink:type="simple"><named-content content-type="geo-json" specific-use="{&#34;type&#34;:&#34;Point&#34;,&#34;coordinates&#34;:[32.710000,-27.390000]}" id="NCID0ELBBG" xlink:type="simple">27°23'24"S, 32°42'36"E</named-content></named-content>, coll. B. Allanson on 18 Jan 1967; Waterpoort (Salt pan), <abbrev xmlns:xlink="http://www.w3.org/1999/xlink" content-type="institution" xlink:title="Ditsong National Museum of Natural History, Pretoria, South Africa" id="ABBRID0EQBBG" xlink:type="simple">DNM</abbrev> TM5061 (1 ♀), <abbrev xmlns:xlink="http://www.w3.org/1999/xlink" xlink:title="Carapace widest width" id="ABBRID0EVBBG" xlink:type="simple">CWW</abbrev> = 36 mm, <named-content xmlns:xlink="http://www.w3.org/1999/xlink" content-type="dwc:verbatimCoordinates" xlink:type="simple"><named-content content-type="geo-json" specific-use="{&#34;type&#34;:&#34;Point&#34;,&#34;coordinates&#34;:[29.628889,-22.897222]}" id="NCID0E3BBG" xlink:type="simple">22°53'50"S, 29°37'44"E</named-content></named-content>; Lake Fundusi, <abbrev xmlns:xlink="http://www.w3.org/1999/xlink" content-type="institution" xlink:title="Ditsong National Museum of Natural History, Pretoria, South Africa" id="ABBRID0EBCBG" xlink:type="simple">DNM</abbrev> TM5063 (1 ♂), <abbrev xmlns:xlink="http://www.w3.org/1999/xlink" xlink:title="Carapace widest width" id="ABBRID0EGCBG" xlink:type="simple">CWW</abbrev> = 33 mm (♂), <named-content xmlns:xlink="http://www.w3.org/1999/xlink" content-type="dwc:verbatimCoordinates" xlink:type="simple"><named-content content-type="geo-json" specific-use="{&#34;type&#34;:&#34;Point&#34;,&#34;coordinates&#34;:[30.309722,-22.851111]}" id="NCID0ENCBG" xlink:type="simple">22°51'04"S, 30°18'35"E</named-content></named-content>. Wakkerstroom, <abbrev xmlns:xlink="http://www.w3.org/1999/xlink" content-type="institution" xlink:title="Ditsong National Museum of Natural History, Pretoria, South Africa" id="ABBRID0ESCBG" xlink:type="simple">DNM</abbrev> TM5015 (1 ♀), <abbrev xmlns:xlink="http://www.w3.org/1999/xlink" xlink:title="Carapace widest width" id="ABBRID0EXCBG" xlink:type="simple">CWW</abbrev> = 41 mm, <named-content xmlns:xlink="http://www.w3.org/1999/xlink" content-type="dwc:verbatimCoordinates" xlink:type="simple"><named-content content-type="geo-json" specific-use="{&#34;type&#34;:&#34;Point&#34;,&#34;coordinates&#34;:[30.129722,-27.356389]}" id="NCID0E5CBG" xlink:type="simple">27°21'23"S, 30°07'47"E</named-content></named-content>, collected by P. Simons and G. van Dam; Wakkerstroom, <abbrev xmlns:xlink="http://www.w3.org/1999/xlink" content-type="institution" xlink:title="Ditsong National Museum of Natural History, Pretoria, South Africa" id="ABBRID0EDDBG" xlink:type="simple">DNM</abbrev> TM5041 (1 ♀), <abbrev xmlns:xlink="http://www.w3.org/1999/xlink" xlink:title="Carapace widest width" id="ABBRID0EIDBG" xlink:type="simple">CWW</abbrev> = 45 mm, <named-content xmlns:xlink="http://www.w3.org/1999/xlink" content-type="dwc:verbatimCoordinates" xlink:type="simple"><named-content content-type="geo-json" specific-use="{&#34;type&#34;:&#34;Point&#34;,&#34;coordinates&#34;:[30.129722,-27.356389]}" id="NCID0EPDBG" xlink:type="simple">27°21'23"S, 30°07'47"E</named-content></named-content>,Ratomba, <abbrev xmlns:xlink="http://www.w3.org/1999/xlink" content-type="institution" xlink:title="Ditsong National Museum of Natural History, Pretoria, South Africa" id="ABBRID0EUDBG" xlink:type="simple">DNM</abbrev> TM5183 (1 ♂), <abbrev xmlns:xlink="http://www.w3.org/1999/xlink" xlink:title="Carapace widest width" id="ABBRID0EZDBG" xlink:type="simple">CWW</abbrev> = 48 mm, <named-content xmlns:xlink="http://www.w3.org/1999/xlink" content-type="dwc:verbatimCoordinates" xlink:type="simple"><named-content content-type="geo-json" specific-use="{&#34;type&#34;:&#34;Point&#34;,&#34;coordinates&#34;:[30.166389,-23.066667]}" id="NCID0EAEBG" xlink:type="simple">23°04'00"S, 30°09'59"E</named-content></named-content>.</p></tp:treatment-sec><tp:treatment-sec sec-type="diagnosis" id="SECID0EFEBG"><title>Diagnosis.</title><p>Carapace flat and scabrous. Anterolateral margin heavily granulated. Postfrontal crest complete bearing concavity behind orbital regions. Propodi of chelipeds straight and slim. Pereopods 2-5 stout. Gonopod 1 displaying high terminal segment length:subterminal segment length ratio of 0.31.</p><!--PageBreak--></tp:treatment-sec><tp:treatment-sec sec-type="description" id="SECID0ELEBG"><title>Description of lectotype.</title><p>
                      <italic>Carapace</italic> (Figs <xref ref-type="fig" rid="F4">4A, C</xref>, <xref ref-type="fig" rid="F9">9A</xref>). Cephalothorax flat (<abbrev xmlns:xlink="http://www.w3.org/1999/xlink" xlink:title="Carapace height" id="ABBRID0E2EBG" xlink:type="simple">CH</abbrev>/<abbrev xmlns:xlink="http://www.w3.org/1999/xlink" xlink:title="Carapace length" id="ABBRID0E6EBG" xlink:type="simple">CL</abbrev> = 0.54), wide (<abbrev xmlns:xlink="http://www.w3.org/1999/xlink" xlink:title="Carapace widest width" id="ABBRID0EDFBG" xlink:type="simple">CWW</abbrev>/<abbrev xmlns:xlink="http://www.w3.org/1999/xlink" xlink:title="Carapace length" id="ABBRID0EHFBG" xlink:type="simple">CL</abbrev> =1.33), ovoid in frontal aspect. Branchial region flat forming angle with anterolateral margin. Anterior margin straight bearing concavity behind orbital regions, heavily granulated. Epigastric lobes poorly defined above postfrontal crest; two slight indentations present, forked from midpoint of postfrontal crest. Postfrontal crest heavily granulated, straight and distinct from epibranchial region to midpoint, curving downward at epibranchial region. Exorbital teeth present; no epibranchial teeth present, anterolateral margin serrated. Flank of carapace scabrous, well-defined epimeral sutures dividing pterygostomial region from subhepatic and suborbital regions, well-defined pleural groove dividing subhepatic region from suborbital region.</p><fig id="F4" position="float" orientation="portrait"><label>Figure 4.</label><caption><p>
          <italic><tp:taxon-name><tp:taxon-name-part taxon-name-part-type="genus">Potamonautes</tp:taxon-name-part> <tp:taxon-name-part taxon-name-part-type="species">sidneyi</tp:taxon-name-part></tp:taxon-name></italic> (Rathbun, 1904). Male holotype <abbrev xmlns:xlink="http://www.w3.org/1999/xlink" xlink:title="Carapace widest width" id="ABBRID0E5FBG" xlink:type="simple">CWW</abbrev> 47 mm (Yale Peabody <named-content xmlns:xlink="http://www.w3.org/1999/xlink" xlink:type="simple" content-type="institution" xlink:href="http://grbio.org/institution/museum-0" id="NCID0ECGBG">Museum</named-content> catalogue number 1191) <bold>A</bold> dorsal view <bold>B</bold> ventral view, and <bold>C</bold> cephalothorax, frontal aspect. Scale bar: 50 mm. Photos: Eric Lazo-Wasem.</p></caption><graphic xmlns:xlink="http://www.w3.org/1999/xlink" xlink:href="zookeys-657-001-g004.jpg" position="float" orientation="portrait" xlink:type="simple" id="oo_122885.jpg"/></fig><p>
                      <italic>Sternites</italic> (Fig. <xref ref-type="fig" rid="F4">4B</xref>). Sternites 1 and 2 fused, first sulcus (s1/s2) absent. Second sulcus (<abbrev xmlns:xlink="http://www.w3.org/1999/xlink" xlink:title="First sternal groove (suture between the second and third sulci)" id="ABBRID0E2GBG" xlink:type="simple">s2/s3</abbrev>) prominent, running completely across sternum, third sulcus (<abbrev xmlns:xlink="http://www.w3.org/1999/xlink" xlink:title="Second sternal groove (suture between the third and fourth sulci)" id="ABBRID0E6GBG" xlink:type="simple">s3/s4</abbrev>) projecting downwards medially to abdominopelvic region. Sulci and episternal sulci thereafter well-defined but shallow.</p><p>
                      <italic>Third maxillipeds</italic> (Figs <xref ref-type="fig" rid="F4">4C</xref>, <xref ref-type="fig" rid="F5">5E</xref>). Filling entire buccal frame except for oval respiratory openings medially above maxilliped. Ischium scabrous, with wide groove running vertically. Flagellum on exopod very long, straight.</p><p>
                      <italic>Mandibular palp</italic> (Fig. <xref ref-type="fig" rid="F5">5C, D</xref>). Consisting of two segments; terminal segment smooth and undivided, with hirsute margins; dense tuft of long setae arising from base. Subterminal segment bulbous in appearance.</p><fig id="F5" position="float" orientation="portrait"><label>Figure 5.</label><caption><p>
          <italic><tp:taxon-name><tp:taxon-name-part taxon-name-part-type="genus">Potamonautes</tp:taxon-name-part> <tp:taxon-name-part taxon-name-part-type="species">sidneyi</tp:taxon-name-part></tp:taxon-name></italic> (Rathbun, 1904). male holotype <abbrev xmlns:xlink="http://www.w3.org/1999/xlink" xlink:title="Carapace widest width" id="ABBRID0EKIBG" xlink:type="simple">CWW</abbrev> 47 mm (Yale Peabody <named-content xmlns:xlink="http://www.w3.org/1999/xlink" xlink:type="simple" content-type="institution" xlink:href="http://grbio.org/institution/museum-0" id="NCID0EOIBG">Museum</named-content> catalogue number 1191) <bold>A</bold> major cheliped <bold>B</bold> minor cheliped <bold>C</bold> right mandibular palp posterior view <bold>D</bold> right mandibular palp anterior view <bold>E</bold> 3<sup>rd</sup> maxilliped <bold>F</bold> left gonopod 1 anterior view <bold>G</bold> left gonopod 1 posterior view <bold>H</bold> left gonopod 2 anterior view, and <bold>I</bold> left gonopod 2 posterior view. Scale bars: 5 mm (<bold>A, B</bold>), 5 mm (<bold>C, D</bold>), 5 mm (<bold>E</bold>), 10 mm (<bold>F, G, H, I</bold>). Photos: Eric Lazo-Wasem.</p></caption><graphic xmlns:xlink="http://www.w3.org/1999/xlink" xlink:href="zookeys-657-001-g005.jpg" position="float" orientation="portrait" xlink:type="simple" id="oo_122886.jpg"/></fig><p>
                      <italic>Pereopods</italic> (Figs <xref ref-type="fig" rid="F4">4A, B</xref>, <xref ref-type="fig" rid="F5">5A, B</xref>). No substantial heterochely (<abbrev xmlns:xlink="http://www.w3.org/1999/xlink" xlink:title="Right cheliped, dactyl length" id="ABBRID0EBKBG" xlink:type="simple">CRDL</abbrev>/<abbrev xmlns:xlink="http://www.w3.org/1999/xlink" xlink:title="Left cheliped, dactyl length" id="ABBRID0EFKBG" xlink:type="simple">CLDL</abbrev> &gt; 0.91. <abbrev xmlns:xlink="http://www.w3.org/1999/xlink" xlink:title="Right cheliped, dactyl length" id="ABBRID0EJKBG" xlink:type="simple">CRDL</abbrev> broken at the tip. Refer to fig. 4B). Dactyl of major cheliped slightly arched. Small slim interspace formed when closed in minor chelipeds; not possible to establish if same applies to major cheliped due to broken tip. Propodus slim (<abbrev xmlns:xlink="http://www.w3.org/1999/xlink" xlink:title="Right cheliped, propodus width." id="ABBRID0ENKBG" xlink:type="simple">CRPW</abbrev>/<abbrev xmlns:xlink="http://www.w3.org/1999/xlink" xlink:title="Right cheliped, propodus length" id="ABBRID0ERKBG" xlink:type="simple">CRPL</abbrev> = 0.40), exhibiting ~21 cutting teeth. Carpus on either side containing one prominent tooth followed by one small tooth. Meri granulated with strong medial tubercle on inner lateral face. Pereopods 2 (ML/MW = 2.29) and 5 (ML/MW = 2.39) moderately stout; pereopod 3 longest among pereopods; pereopod 5 shortest. Ventral margins of meri smooth; ventral margins of propodi serrated; dactyli serrated, ending in sharp points.</p><p>
                      <italic>Pleon</italic> (Figs <xref ref-type="fig" rid="F4">4B</xref>, <xref ref-type="fig" rid="F6">6A</xref>). Somites 1-6 four-sided with distally-rounded triangular terminal somite (telson). First 5 somites broad and short; somite 6 longer, about 1.7 times as wide as long, distal margins concave, lateral margins slanted towards medial line, swelling slightly at articulation with somites 5 and 7; telson terminally rounded, lateral margins concave, swell at articulation with somite 6; hirsute lateral margins.</p><p>
                      <italic>Pleopods</italic> (Fig. <xref ref-type="fig" rid="F5">5F, G, H, I</xref>). Gonopod 1 widest at base; both subterminal and terminal segments tapering, ending with sharp point. Medial margin fairly straight displaying extrusion near base; lateral margin concave relative to midline; both margins hirsute. Groove extending almost entire length of gonopod, visible on dorsal surface, lined with setae. Gonopod 1 terminal segment long (0.31 times length of subterminal segment), curving outwards (i.e. away from midline) when viewed dorsally. Gonopod 2 consisting of two segments. Distal segment very long (0.57 times length of basal seg<!--PageBreak--><!--PageBreak--><!--PageBreak--><!--PageBreak-->ment), slim; basal segment with wide elongated base sharply becoming narrow around 0.4 of length; narrow process forming at this point leading to distal segment.</p><p>
                      <bold>Variation</bold>. The species appears to be extremely variable, with the northern populations displaying a more pronounced scabrosity and granulation on the chelipeds and carapace with fine hairs in some cases. Pereopods range from slender to stout. The inflation of the propodi on the chelipeds varies too, with some specimens bearing slim chelipeds while others possess more inflated propodi similar to that of <italic><tp:taxon-name><tp:taxon-name-part taxon-name-part-type="genus">Potamonautes</tp:taxon-name-part> <tp:taxon-name-part taxon-name-part-type="species">danielsi</tp:taxon-name-part></tp:taxon-name></italic>.</p><p>
                      <bold>Live colouration</bold>. Usually a variety of brown, ranging from chocolate brown to light brown or beige. In some cases pereopods are lighter than the carapace itself, a feature seen more in northern populations.</p></tp:treatment-sec><tp:treatment-sec sec-type="distribution" id="SECID0EXMBG"><title>Distribution.</title><p>Known to extend from Lake Sibaya in the north to Durban along the coast (Fig. <xref ref-type="fig" rid="F1">1</xref>), based on recent sampling and <xref ref-type="bibr" rid="B21">Gouws et al. (2015)</xref>. This species has also been recorded in the Mpumalanga Province.</p></tp:treatment-sec><tp:treatment-sec sec-type="type locality" id="SECID0EFNBG"><title>Type locality.</title><p>South Africa, Port Natal. Collected by Mme Sarah Abraham. The specimens were received by the Peabody <named-content xmlns:xlink="http://www.w3.org/1999/xlink" xlink:type="simple" content-type="institution" xlink:href="http://grbio.org/institution/museum-0" id="NCID0ELNBG">Museum</named-content> (Yale) in 1871, along with other material. There is a possibility that the crab was among material accumulated for years, before it was sent to Yale and therefore it is uncertain as to whether the specimens were actually collected in 1871. While Mme Abraham was known to reside in Maphumulo (approximately 55 km north of Port Natal), it is unknown where exactly the specimens were from.</p></tp:treatment-sec><tp:treatment-sec sec-type="etymology" id="SECID0ERNBG"><title>Etymology.</title><p>The species was named by Miss M.J. Rathbun in honour of Professor Sidney I. Smith from <named-content xmlns:xlink="http://www.w3.org/1999/xlink" xlink:type="simple" content-type="institution" xlink:href="http://grbio.org/institution/yale-university" id="NCID0EXNBG">Yale University</named-content>.</p></tp:treatment-sec><tp:treatment-sec sec-type="remarks" id="SECID0E4NBG"><title>Remarks.</title><p>Only two type specimens were indicated in the original description, i.e. one male and one female from Port Natal both reposited at the Yale Peabody <named-content xmlns:xlink="http://www.w3.org/1999/xlink" xlink:type="simple" content-type="institution" xlink:href="http://grbio.org/institution/museum-0" id="NCID0EDOBG">Museum</named-content>. The lectotype was chosen on the basis of its designation as the only male type specimen in the original description. Compared to the lectotype, the paralectotype appears to be the same on the basis of the carapace scabrosity and granulation, the stout pereopods and the slim propodus of the cheliped. Although two additional specimens were mentioned, they were not designated as types. The first, a single female belonging to the <named-content xmlns:xlink="http://www.w3.org/1999/xlink" xlink:type="simple" content-type="institution" xlink:href="http://grbio.org/institution/mus%C3%A9um-1" id="NCID0EJOBG">Muséum</named-content> National d’Histoire Naturelle, was uncertainly classified as <italic><tp:taxon-name><tp:taxon-name-part taxon-name-part-type="genus">Thelphusa</tp:taxon-name-part> <tp:taxon-name-part taxon-name-part-type="species">corrugata</tp:taxon-name-part></tp:taxon-name></italic> Heller (Milne-Edwards, 1869). Following examination, it resembles <italic><tp:taxon-name><tp:taxon-name-part taxon-name-part-type="genus">Potamonautes</tp:taxon-name-part> <tp:taxon-name-part taxon-name-part-type="species">sidneyi</tp:taxon-name-part></tp:taxon-name></italic> <italic>s. str.</italic> based on the stout limbs and slender propodi of the chelipeds. Despite the wide distribution and lack of specific locality all three specimens represent the same species i.e. <italic><tp:taxon-name><tp:taxon-name-part taxon-name-part-type="genus">Potamonautes</tp:taxon-name-part> <tp:taxon-name-part taxon-name-part-type="species">sidneyi</tp:taxon-name-part></tp:taxon-name></italic> <italic>s. str.</italic></p></tp:treatment-sec><tp:treatment-sec><!--Section generated to contain objects referenced in tp:taxon-treatment.--><fig id="F6" position="float" orientation="portrait"><label>Figure 6.</label><caption><p>Morphological comparison of somites 5 and 6 between <bold>A</bold> <italic><tp:taxon-name><tp:taxon-name-part taxon-name-part-type="genus">Potamonautes</tp:taxon-name-part> <tp:taxon-name-part taxon-name-part-type="species">sidneyi</tp:taxon-name-part></tp:taxon-name></italic> (Rathbun, 1904) and <bold>B</bold> <italic><tp:taxon-name><tp:taxon-name-part taxon-name-part-type="genus">Potamonautes</tp:taxon-name-part> <tp:taxon-name-part taxon-name-part-type="species">danielsi</tp:taxon-name-part></tp:taxon-name></italic> sp. n.</p></caption><graphic xmlns:xlink="http://www.w3.org/1999/xlink" xlink:href="zookeys-657-001-g006.jpg" position="float" orientation="portrait" xlink:type="simple" id="oo_122887.jpg"/></fig><fig id="F9" position="float" orientation="portrait"><label>Figure 9.</label><caption><p>Morphological comparison of carapace features between <bold>A</bold> <italic><tp:taxon-name><tp:taxon-name-part taxon-name-part-type="genus">Potamonautes</tp:taxon-name-part> <tp:taxon-name-part taxon-name-part-type="species">perlatus</tp:taxon-name-part></tp:taxon-name></italic> and <bold>B</bold> <italic><tp:taxon-name><tp:taxon-name-part taxon-name-part-type="genus">Potamonautes</tp:taxon-name-part> <tp:taxon-name-part taxon-name-part-type="species">danielsi</tp:taxon-name-part></tp:taxon-name></italic> sp. n.</p></caption><graphic xmlns:xlink="http://www.w3.org/1999/xlink" xlink:href="zookeys-657-001-g009.jpg" position="float" orientation="portrait" xlink:type="simple" id="oo_122890.jpg"/></fig><fig id="F1" position="float" orientation="portrait"><label>Figure 1.</label><caption><p>Sampling localities for the present study of <italic><tp:taxon-name><tp:taxon-name-part taxon-name-part-type="genus">Potamonautes</tp:taxon-name-part></tp:taxon-name></italic> in KwaZulu-Natal Province on the east of South Africa. The collection localities of <italic><tp:taxon-name><tp:taxon-name-part taxon-name-part-type="genus">Potamonautes</tp:taxon-name-part> <tp:taxon-name-part taxon-name-part-type="species">danielsi</tp:taxon-name-part></tp:taxon-name></italic> sp. n. are indicated by black dots, while those of <italic><tp:taxon-name><tp:taxon-name-part taxon-name-part-type="genus">Potamonautes</tp:taxon-name-part> <tp:taxon-name-part taxon-name-part-type="species">sidneyi</tp:taxon-name-part></tp:taxon-name></italic> are indicated by white open dots. Sites are indicated by numbers which correspond to localities as follows: (Site 1) Lake Sibaya, (Site 2) Mpophomeni Stream, (Site 3) Hluhluwe, (Site 4) Entumeni, (Site 5) Siyayi, (Site 6) Mhlanga, (Site 7) Oribi Gorge and (Site 8) Mtamvuna. Map modified from <xref ref-type="bibr" rid="B21">Gouws et al. (2015</xref>; copyright <xref ref-type="bibr" rid="B21">Gouws et al. 2015</xref>; licensee: AOSIS Publishing).</p></caption><graphic xmlns:xlink="http://www.w3.org/1999/xlink" xlink:href="zookeys-657-001-g001.jpg" position="float" orientation="portrait" xlink:type="simple" id="oo_122882.jpg"/></fig></tp:treatment-sec><ref-list><ref id="B29"><mixed-citation xmlns:xlink="http://www.w3.org/1999/xlink" xlink:type="simple">
          <person-group><name name-style="western"><surname>Krauss</surname><given-names>F</given-names></name></person-group> (<year>1843</year>) <source>Südafrikanischen Crustaceen. Eine Zusammenstellung aller bekannten <tp:taxon-name><tp:taxon-name-part taxon-name-part-type="class">Malacostraca</tp:taxon-name-part></tp:taxon-name>, Bemerkungen über deren Liebenswiese und geographische Verbreitung, nebst beschreibung und Abbildung mehrer neuen arten</source>. <publisher-name>E. Schweizerbart’sche Verlagsbuchhandlung</publisher-name>, <publisher-loc>Stuttgart, Germany</publisher-loc>.</mixed-citation></ref><ref id="B45"><mixed-citation xmlns:xlink="http://www.w3.org/1999/xlink" xlink:type="simple">
          <person-group><name name-style="western"><surname>Stebbing</surname><given-names>TRR</given-names></name></person-group> (<year>1910</year>) <article-title>General catalogue of South African <tp:taxon-name><tp:taxon-name-part taxon-name-part-type="subphylum">Crustacea</tp:taxon-name-part></tp:taxon-name>.</article-title> <source>Annals of the South African Museum</source> <volume>6</volume>: <fpage>281</fpage>–<lpage>593</lpage>.</mixed-citation></ref><ref id="B30"><mixed-citation xmlns:xlink="http://www.w3.org/1999/xlink" xlink:type="simple">
          <person-group><name name-style="western"><surname>Lenz</surname><given-names>H</given-names></name></person-group> (<year>1912</year>) <article-title>Afrikanische Crustaceen aus schwedischen Sammlungen.</article-title> <source>Arkiv för Zoologi</source> <volume>7</volume>: <fpage>1</fpage>–<lpage>10</lpage>.</mixed-citation></ref><ref id="B1"><mixed-citation xmlns:xlink="http://www.w3.org/1999/xlink" xlink:type="simple">
          <person-group><name name-style="western"><surname>Barnard</surname><given-names>KH</given-names></name></person-group> (<year>1935</year>) <article-title>Scientific results of the Vernay-Lang Kalahari expedition, March to September, 1930: <tp:taxon-name><tp:taxon-name-part taxon-name-part-type="subphylum">Crustacea</tp:taxon-name-part></tp:taxon-name>.</article-title> <source>Annals of the Transvaal Museum</source> <volume>16</volume>: <fpage>481</fpage>–<lpage>492</lpage>.</mixed-citation></ref><ref id="B7"><mixed-citation xmlns:xlink="http://www.w3.org/1999/xlink" xlink:type="simple">
          <person-group><name name-style="western"><surname>Chace</surname><given-names>FA</given-names></name></person-group> (<year>1942</year>) <article-title>Scientific results of a fourth expedition to forested areas in eastern Africa III: Decapod <tp:taxon-name><tp:taxon-name-part taxon-name-part-type="subphylum">Crustacea</tp:taxon-name-part></tp:taxon-name>.</article-title> <source>Bulletin of the Museum of Comparative Zoology, Harvard College</source> <volume>91</volume>: <fpage>185</fpage>–<lpage>233</lpage>.</mixed-citation></ref><ref id="B2"><mixed-citation xmlns:xlink="http://www.w3.org/1999/xlink" xlink:type="simple">
          <person-group><name name-style="western"><surname>Barnard</surname><given-names>KH</given-names></name></person-group> (<year>1950</year>) <article-title>Descriptive catalogue of South African decapod <tp:taxon-name><tp:taxon-name-part taxon-name-part-type="subphylum">Crustacea</tp:taxon-name-part></tp:taxon-name> (crabs and shrimps).</article-title> <source>Annals of the South African Museum</source> <volume>38</volume>: <fpage>1</fpage>–<lpage>837</lpage>.</mixed-citation></ref><ref id="B8"><mixed-citation xmlns:xlink="http://www.w3.org/1999/xlink" xlink:type="simple">
          <person-group><name name-style="western"><surname>Chace</surname><given-names>FA</given-names></name></person-group> (<year>1953</year>) <article-title>Zoological results of a fifth expedition to East Africa VI. Decapod <tp:taxon-name><tp:taxon-name-part taxon-name-part-type="subphylum">Crustacea</tp:taxon-name-part></tp:taxon-name>.</article-title> <source>Bulletin of the Museum of Comparative Zoology, Harvard College Harvard</source> <volume>110</volume>: <fpage>427</fpage>–<lpage>443</lpage>.</mixed-citation></ref><ref id="B9"><mixed-citation xmlns:xlink="http://www.w3.org/1999/xlink" xlink:type="simple">
          <person-group><name name-style="western"><surname>Cumberlidge</surname><given-names>N</given-names></name></person-group> (<year>1998</year>) <article-title>The African and Madagascan freshwater crabs in the Zoologische Staatssammlung, Munich (<tp:taxon-name><tp:taxon-name-part taxon-name-part-type="subphylum">Crustacea</tp:taxon-name-part></tp:taxon-name>, <tp:taxon-name><tp:taxon-name-part taxon-name-part-type="order">Decapoda</tp:taxon-name-part></tp:taxon-name>, <tp:taxon-name><tp:taxon-name-part taxon-name-part-type="infraorder">Brachyura</tp:taxon-name-part></tp:taxon-name>, <tp:taxon-name><tp:taxon-name-part taxon-name-part-type="superfamily">Potamoidea</tp:taxon-name-part></tp:taxon-name>).</article-title> <source>Spixiana</source> <volume>21</volume>: <fpage>193</fpage>–<lpage>214</lpage>.</mixed-citation></ref><ref id="B3"><mixed-citation xmlns:xlink="http://www.w3.org/1999/xlink" xlink:type="simple">
          <person-group><name name-style="western"><surname>Bott</surname><given-names>R</given-names></name></person-group> (<year>1955</year>) <article-title>Die Süsswasserkrabben von Afrika (Crust., Decap.) und ihre Stammesgeschichte.</article-title> <source>Annalen van het Museum van Belgisch Congo, Dierkunde</source> <volume>1</volume>: <fpage>209</fpage>–<lpage>352</lpage>.</mixed-citation></ref><ref id="B33"><mixed-citation xmlns:xlink="http://www.w3.org/1999/xlink" xlink:type="simple">
          <person-group><name name-style="western"><surname>Milne-Edwards</surname><given-names>H</given-names></name></person-group> (<year>1837</year>) <source>Histoire naturelle des Crustaces, comprenant I’anatomie, la physiologie et la classification des ces animaux</source> (<edition>2nd edn</edition>). <publisher-name>Librairie Encyclopédique de Roret</publisher-name>, <publisher-loc>Paris</publisher-loc>.</mixed-citation></ref><ref id="B28"><mixed-citation xmlns:xlink="http://www.w3.org/1999/xlink" xlink:type="simple">
          <person-group><name name-style="western"><surname>Kingsley</surname><given-names>JS</given-names></name></person-group> (<year>1880</year>) <article-title>Carcinological Notes No. 1.</article-title> In: <person-group><name name-style="western"><surname>Nolan</surname><given-names>EJ</given-names></name></person-group> (<role>Ed.</role>) <issue-title>Proceedings of the Academy of Natural Sciences in Philadelphia.</issue-title> <source>Academy of Natural Sciences, Philadelphia</source>, <fpage>34</fpage>–<lpage>37</lpage>.</mixed-citation></ref><ref id="B25"><mixed-citation xmlns:xlink="http://www.w3.org/1999/xlink" xlink:type="simple">
          <person-group><name name-style="western"><surname>Heller</surname><given-names>C</given-names></name></person-group> (<year>1865</year>) <source>Crustaceen. In: Reise der österreichischen Fregatte Novara um die Erde in den Jahren 1857, 1858, 1859 unter den Befehlen des Commodore B. von Wüllerstorf- Urbair. Zoologischer Theil.</source> <publisher-name>Kaiserliche Akademie der Wissenschaften</publisher-name>, <publisher-loc>Vienna</publisher-loc>, <size units="page">280 pp</size>.</mixed-citation></ref><ref id="B34"><mixed-citation xmlns:xlink="http://www.w3.org/1999/xlink" xlink:type="simple">
          <person-group><name name-style="western"><surname>Milne-Edwards</surname><given-names>A</given-names></name></person-group> (<year>1869</year>) <source>Revision du genre <italic><tp:taxon-name><tp:taxon-name-part taxon-name-part-type="genus">Thelphuse</tp:taxon-name-part></tp:taxon-name></italic> et description de quelques espèces nouvelles faisant partie de la collection du Museum</source>. <publisher-name>Nouvelles Archives du Museum d’Histoire naturelle</publisher-name>, <publisher-loc>Paris 5</publisher-loc>, <fpage>161</fpage>–<lpage>191</lpage>. <ext-link xlink:type="simple" ext-link-type="doi" xlink:href="10.5962/bhl.title.10050">https://doi.org/10.5962/bhl.title.10050</ext-link></mixed-citation></ref><ref id="B21"><mixed-citation xmlns:xlink="http://www.w3.org/1999/xlink" xlink:type="simple">
          <person-group><name name-style="western"><surname>Gouws</surname><given-names>G</given-names></name><name name-style="western"><surname>Peer</surname><given-names>N</given-names></name><name name-style="western"><surname>Perissinotto</surname><given-names>R</given-names></name></person-group> (<year>2015</year>) <article-title>MtDNA lineage diversity of a potamonautid freshwater crab in KwaZulu-Natal, South Africa.</article-title> <source>Koedoe</source> <volume>57</volume>: <fpage>1</fpage>–<lpage>12</lpage>. <ext-link xlink:type="simple" ext-link-type="doi" xlink:href="10.4102/koedoe.v57i1.1324">https://doi.org/10.4102/koedoe.v57i1.1324</ext-link></mixed-citation></ref></ref-list></tp:taxon-treatment>
