# Supplementary material for: Redescription of Potamonautes sidneyi (Rathbun, 1904) (Decapoda, Potamonautidae) and description of a new congeneric species from KwaZulu-Natal, South Africa
Source: Zookeys. 2017 Feb 16;(657):1–28. doi: 10.3897/zookeys.657.11623 (PMC5345367; doi:10.3897/zookeys.657.11623)
Supplement: XML Treatment for Potamonautes danielsi [file zookeys.657.11623-treatment2.xml]

<!DOCTYPE tp:taxon-treatment
  PUBLIC "-//TaxonX//DTD Taxonomic Treatment Publishing DTD v0 20100105//EN" "tax-treatment-NSO.dtd">
<tp:taxon-treatment xmlns:tp="http://www.plazi.org/taxpub"><tp:treatment-meta><kwd-group><label>Taxon classification</label><kwd><named-content content-type="kingdom">Animalia</named-content></kwd><kwd><named-content content-type="order">Decapoda</named-content></kwd><kwd><named-content content-type="family">Potamonautidae</named-content></kwd></kwd-group><mixed-citation publication-type="journal"><person-group><name><surname>Peer</surname><given-names>Nasreen</given-names></name><name><surname>Gouws</surname><given-names>Gavin</given-names></name><name><surname>Lazo-Wasem</surname><given-names>Eric</given-names></name><name><surname>Perissinotto</surname><given-names>Renzo</given-names></name><name><surname>Miranda</surname><given-names>Nelson A.F.</given-names></name></person-group><article-title>Redescription of <italic><tp:taxon-name><tp:taxon-name-part taxon-name-part-type="genus">Potamonautes</tp:taxon-name-part> <tp:taxon-name-part taxon-name-part-type="species">sidneyi</tp:taxon-name-part></tp:taxon-name></italic> (Rathbun, 1904) (<tp:taxon-name><tp:taxon-name-part taxon-name-part-type="order">Decapoda</tp:taxon-name-part></tp:taxon-name>, <tp:taxon-name><tp:taxon-name-part taxon-name-part-type="family">Potamonautidae</tp:taxon-name-part></tp:taxon-name>) and description of a new congeneric species from KwaZulu-Natal, South Africa</article-title><source>Zookeys</source><day>16</day><month>2</month><year>2017</year><volume>2017</volume><issue>657</issue><fpage>1</fpage><lpage>28</lpage><pub-id pub-id-type="doi">10.3897/zookeys.657.11623</pub-id></mixed-citation></tp:treatment-meta><tp:nomenclature><tp:taxon-name>
                      <tp:taxon-name-part taxon-name-part-type="genus">Potamonautes</tp:taxon-name-part>
                      <tp:taxon-name-part taxon-name-part-type="species">danielsi</tp:taxon-name-part>
                      <object-id xmlns:xlink="http://www.w3.org/1999/xlink" content-type="zoobank" xlink:type="simple">http://zoobank.org/D1C2B8F4-6903-4BC6-8798-36BF711B6033</object-id>
                    </tp:taxon-name><tp:taxon-authority>Peer &amp; Gouws</tp:taxon-authority><tp:taxon-status xmlns:xlink="http://www.w3.org/1999/xlink" xlink:type="simple">sp. n.</tp:taxon-status></tp:nomenclature><tp:treatment-sec sec-type="Type series" id="SECID0E2QBG"><title>Type series.</title><p>Holotype: male, <abbrev xmlns:xlink="http://www.w3.org/1999/xlink" xlink:title="Carapace length" id="ABBRID0EBRBG" xlink:type="simple">CL</abbrev> = 18.5 mm (Table <xref ref-type="table" rid="T1">1</xref>), mountain stream running into the Mtamvuna River, Mtamvuna Nature Reserve (<named-content xmlns:xlink="http://www.w3.org/1999/xlink" content-type="dwc:verbatimCoordinates" xlink:type="simple"><named-content content-type="geo-json" specific-use="{&#34;type&#34;:&#34;Point&#34;,&#34;coordinates&#34;:[30.173919,-31.058778]}" id="NCID0EMRBG" xlink:type="simple">31°03'31.60"S, 30°10'26.11"E</named-content></named-content>; elevation 140 m), 18 November 2015, N. Miranda and N. Peer legit (<named-content xmlns:xlink="http://www.w3.org/1999/xlink" content-type="dwc:institutional_code" xlink:type="simple">SAMC</named-content> A83487).</p><!--PageBreak--><p>Allotype: female, <abbrev xmlns:xlink="http://www.w3.org/1999/xlink" xlink:title="Carapace length" id="ABBRID0EYRBG" xlink:type="simple">CL</abbrev> = 22.8 mm (Table <xref ref-type="table" rid="T1">1</xref>), collection details as per holotype (<named-content xmlns:xlink="http://www.w3.org/1999/xlink" content-type="dwc:institutional_code" xlink:type="simple">SAMC</named-content> A83488).</p><p>Paratypes: (Table <xref ref-type="table" rid="T1">1</xref>) collection data same as above, <named-content xmlns:xlink="http://www.w3.org/1999/xlink" content-type="dwc:institutional_code" xlink:type="simple">SAMC</named-content> A83489 (1 ♂, 1 ♀); collection data same as above, <abbrev xmlns:xlink="http://www.w3.org/1999/xlink" content-type="institution" xlink:title="Nelson Mandela Metropolitan University, Port Elizabeth, South Africa" id="ABBRID0EOSBG" xlink:type="simple">NMMU</abbrev> (2 ♀); Umhlanga Nature Reserve, <named-content xmlns:xlink="http://www.w3.org/1999/xlink" content-type="dwc:institutional_code" xlink:type="simple">SAMC</named-content> A83490 (1 ♂, 1 ♀), <named-content xmlns:xlink="http://www.w3.org/1999/xlink" content-type="dwc:verbatimCoordinates" xlink:type="simple"><named-content content-type="geo-json" specific-use="{&#34;type&#34;:&#34;Point&#34;,&#34;coordinates&#34;:[31.090833,-29.703611]}" id="NCID0E1SBG" xlink:type="simple">29°42'13"S, 31°05'27"E</named-content></named-content>, 28 January 2013, N. Miranda and N. Peer legit; Oribi Gorge Nature Reserve, <named-content xmlns:xlink="http://www.w3.org/1999/xlink" content-type="dwc:institutional_code" xlink:type="simple">SAMC</named-content> A83491 (2 ♂), <named-content xmlns:xlink="http://www.w3.org/1999/xlink" content-type="dwc:verbatimCoordinates" xlink:type="simple"><named-content content-type="geo-json" specific-use="{&#34;type&#34;:&#34;Point&#34;,&#34;coordinates&#34;:[30.307222,-30.681944]}" id="NCID0EGTBG" xlink:type="simple">30°40'55"S, 30°18'26"E</named-content></named-content>, 30 January 2013, N. Peer and J. Raw legit. Mvoti River (Makabeleni), <named-content xmlns:xlink="http://www.w3.org/1999/xlink" content-type="dwc:institutional_code" xlink:type="simple">SAM</named-content> A43970 (1 ♂), <abbrev xmlns:xlink="http://www.w3.org/1999/xlink" xlink:title="Carapace widest width" id="ABBRID0EWTBG" xlink:type="simple">CWW</abbrev> = 53 mm, <named-content xmlns:xlink="http://www.w3.org/1999/xlink" content-type="dwc:verbatimCoordinates" xlink:type="simple"><named-content content-type="geo-json" specific-use="{&#34;type&#34;:&#34;Point&#34;,&#34;coordinates&#34;:[30.937500,-29.245833]}" id="NCID0E4TBG" xlink:type="simple">29°14'45"S, 30°56'15"E</named-content></named-content>, coll. M. Coke on 09 Nov 1995; Pongola Bush Nature Reserve, <named-content xmlns:xlink="http://www.w3.org/1999/xlink" content-type="dwc:institutional_code" xlink:type="simple">SAM</named-content> A41984 (1 ♂, 1 ♀), <abbrev xmlns:xlink="http://www.w3.org/1999/xlink" xlink:title="Carapace widest width" id="ABBRID0ENUBG" xlink:type="simple">CWW</abbrev> = 46 mm (♂), 47 mm (♀), <named-content xmlns:xlink="http://www.w3.org/1999/xlink" content-type="dwc:verbatimCoordinates" xlink:type="simple"><named-content content-type="geo-json" specific-use="{&#34;type&#34;:&#34;Point&#34;,&#34;coordinates&#34;:[30.487500,-27.327778]}" id="NCID0EUUBG" xlink:type="simple">27°19'40"S, 30°29'15"E</named-content></named-content>, coll. M. Coke and M. Protheroe on 05 Apr 1995; Mvoti River (‘Canema’ below falls), <named-content xmlns:xlink="http://www.w3.org/1999/xlink" content-type="dwc:institutional_code" xlink:type="simple">SAM</named-content> A43966 (1 ♂, 1 ♀), <abbrev xmlns:xlink="http://www.w3.org/1999/xlink" xlink:title="Carapace widest width" id="ABBRID0EEVBG" xlink:type="simple">CWW</abbrev> = 36 mm (♂), 51 mm (♀), <named-content xmlns:xlink="http://www.w3.org/1999/xlink" content-type="dwc:verbatimCoordinates" xlink:type="simple"><named-content content-type="geo-json" specific-use="{&#34;type&#34;:&#34;Point&#34;,&#34;coordinates&#34;:[30.687500,-29.166667]}" id="NCID0ELVBG" xlink:type="simple">29°10'00"S, 30°41'15"E</named-content></named-content>, coll. M. Coke and M. Peters on 02 May 1996; Mtamvuna Nature Reserve, <named-content xmlns:xlink="http://www.w3.org/1999/xlink" content-type="dwc:institutional_code" xlink:type="simple">SAM</named-content> A44982 (1 ♂), <abbrev xmlns:xlink="http://www.w3.org/1999/xlink" xlink:title="Carapace widest width" id="ABBRID0E2VBG" xlink:type="simple">CWW</abbrev> = 40 mm, <named-content xmlns:xlink="http://www.w3.org/1999/xlink" content-type="dwc:verbatimCoordinates" xlink:type="simple"><named-content content-type="geo-json" specific-use="{&#34;type&#34;:&#34;Point&#34;,&#34;coordinates&#34;:[30.168000,-31.045067]}" id="NCID0ECWBG" xlink:type="simple">31°02.704'S 30°10.080'E</named-content></named-content>, coll. S. van Noort on 10 Nov 2000; Nwaku River (D356 Causeway near Nwaku Store), <named-content xmlns:xlink="http://www.w3.org/1999/xlink" content-type="dwc:institutional_code" xlink:type="simple">SAM</named-content> A43974 (2 ♂, 1 ♀), <abbrev xmlns:xlink="http://www.w3.org/1999/xlink" xlink:title="Carapace widest width" id="ABBRID0ESWBG" xlink:type="simple">CWW</abbrev> = 69 mm (♂), 55 <!--PageBreak-->mm (♀), <named-content xmlns:xlink="http://www.w3.org/1999/xlink" content-type="dwc:verbatimCoordinates" xlink:type="simple"><named-content content-type="geo-json" specific-use="{&#34;type&#34;:&#34;Point&#34;,&#34;coordinates&#34;:[31.397222,-28.943056]}" id="NCID0E2WBG" xlink:type="simple">28°56'35"S, 31°23'50"E</named-content></named-content>, coll. M. Coke on 19 Aug 1997; Umhlanga Nature Reserve, <named-content xmlns:xlink="http://www.w3.org/1999/xlink" content-type="dwc:institutional_code" xlink:type="simple">SAM</named-content> A41179 (1 ♀), <abbrev xmlns:xlink="http://www.w3.org/1999/xlink" xlink:title="Carapace widest width" id="ABBRID0ELXBG" xlink:type="simple">CWW</abbrev> = 41 mm, <named-content xmlns:xlink="http://www.w3.org/1999/xlink" content-type="dwc:verbatimCoordinates" xlink:type="simple"><named-content content-type="geo-json" specific-use="{&#34;type&#34;:&#34;Point&#34;,&#34;coordinates&#34;:[31.093056,-29.711111]}" id="NCID0ESXBG" xlink:type="simple">29°42'40"S, 31°05'35"E</named-content></named-content>, coll. M. Coke on 04 Aug 1994; Pandana River (Schuilhoek, near Luneburg), <named-content xmlns:xlink="http://www.w3.org/1999/xlink" content-type="dwc:institutional_code" xlink:type="simple">SAM</named-content> A41976 (1 ♂), <abbrev xmlns:xlink="http://www.w3.org/1999/xlink" xlink:title="Carapace widest width" id="ABBRID0ECYBG" xlink:type="simple">CWW</abbrev> = 30 mm, <named-content xmlns:xlink="http://www.w3.org/1999/xlink" content-type="dwc:verbatimCoordinates" xlink:type="simple"><named-content content-type="geo-json" specific-use="{&#34;type&#34;:&#34;Point&#34;,&#34;coordinates&#34;:[30.515278,-27.389444]}" id="NCID0EJYBG" xlink:type="simple">27°23'22"S, 30°30'55"E</named-content></named-content>, coll. M. Coke on 20 jan 1995; Giant’s Castle (Path to Bannerman’s Hut), <named-content xmlns:xlink="http://www.w3.org/1999/xlink" content-type="dwc:institutional_code" xlink:type="simple">SAM</named-content> A44178 (1 ♀), coll. M. Hamer on 27 Mar 1995; <abbrev xmlns:xlink="http://www.w3.org/1999/xlink" xlink:title="Carapace widest width" id="ABBRID0EZYBG" xlink:type="simple">CWW</abbrev> = 35 mm, Spartelspruit (above D251 Bridge), <named-content xmlns:xlink="http://www.w3.org/1999/xlink" content-type="dwc:institutional_code" xlink:type="simple">SAM</named-content> A43952 (1 ♂), <abbrev xmlns:xlink="http://www.w3.org/1999/xlink" xlink:title="Carapace widest width" id="ABBRID0EIZBG" xlink:type="simple">CWW</abbrev> = 62 mm, <named-content xmlns:xlink="http://www.w3.org/1999/xlink" content-type="dwc:verbatimCoordinates" xlink:type="simple"><named-content content-type="geo-json" specific-use="{&#34;type&#34;:&#34;Point&#34;,&#34;coordinates&#34;:[30.545833,-27.833889]}" id="NCID0EPZBG" xlink:type="simple">27°50'02"S, 30°32'45"E</named-content></named-content>, coll. M. Coke on 07 Sep 1997; Pandana River (Welbedacht, near Luneburg), <named-content xmlns:xlink="http://www.w3.org/1999/xlink" content-type="dwc:institutional_code" xlink:type="simple">SAM</named-content> A41970 (1 ♂, 1 ♀), <abbrev xmlns:xlink="http://www.w3.org/1999/xlink" xlink:title="Carapace widest width" id="ABBRID0E6ZBG" xlink:type="simple">CWW</abbrev> = 52 mm (♂), 42 mm (♀), <named-content xmlns:xlink="http://www.w3.org/1999/xlink" content-type="dwc:verbatimCoordinates" xlink:type="simple"><named-content content-type="geo-json" specific-use="{&#34;type&#34;:&#34;Point&#34;,&#34;coordinates&#34;:[30.575000,-27.377778]}" id="NCID0EG1BG" xlink:type="simple">27°22'40"S, 30°34'30"E</named-content></named-content>, coll. M. Coke on 20 Jan 1995; Nuwejaarspruit tributary (Oliviershoek Pass summit, near waterfall, Drifters Inn), <named-content xmlns:xlink="http://www.w3.org/1999/xlink" content-type="dwc:institutional_code" xlink:type="simple">SAM</named-content> A43944 (1 ♂, 1 ♀), <abbrev xmlns:xlink="http://www.w3.org/1999/xlink" xlink:title="Carapace widest width" id="ABBRID0EW1BG" xlink:type="simple">CWW</abbrev> = 39 mm (♂), 40 mm (♀), <named-content xmlns:xlink="http://www.w3.org/1999/xlink" content-type="dwc:verbatimCoordinates" xlink:type="simple"><named-content content-type="geo-json" specific-use="{&#34;type&#34;:&#34;Point&#34;,&#34;coordinates&#34;:[29.055833,-28.556944]}" id="NCID0E41BG" xlink:type="simple">28°33'25"S, 29°03'21"E</named-content></named-content>, coll. B.A Stewart, P.A Cook, l. Hoenson and G. Gouws on 21 Jan 1997; Mfongosi (Zululand), <named-content xmlns:xlink="http://www.w3.org/1999/xlink" content-type="dwc:institutional_code" xlink:type="simple">SAM</named-content> A41100 (1 ♂, 1 ♀), <abbrev xmlns:xlink="http://www.w3.org/1999/xlink" xlink:title="Carapace widest width" id="ABBRID0EN2BG" xlink:type="simple">CWW</abbrev> = 37 mm (♂), 45 mm (♀),coll. W.C. Jones on May 1918; Mzinto River (Esperanza Bridge, near Umzinto), <named-content xmlns:xlink="http://www.w3.org/1999/xlink" content-type="dwc:institutional_code" xlink:type="simple">SAM</named-content> A43946 (1 ♀), <abbrev xmlns:xlink="http://www.w3.org/1999/xlink" xlink:title="Carapace widest width" id="ABBRID0E32BG" xlink:type="simple">CWW</abbrev> = 40 mm, <named-content xmlns:xlink="http://www.w3.org/1999/xlink" content-type="dwc:verbatimCoordinates" xlink:type="simple"><named-content content-type="geo-json" specific-use="{&#34;type&#34;:&#34;Point&#34;,&#34;coordinates&#34;:[30.980556,-30.341111]}" id="NCID0ED3BG" xlink:type="simple">30°20'28"S, 30°58'50"E</named-content></named-content>, coll. Coke and Murray on 14 Jan 1998; Mgeni River (causeway near Nagle Dam), <named-content xmlns:xlink="http://www.w3.org/1999/xlink" content-type="dwc:institutional_code" xlink:type="simple">SAM</named-content> A41968 (2 ♂), <abbrev xmlns:xlink="http://www.w3.org/1999/xlink" xlink:title="Carapace widest width" id="ABBRID0ET3BG" xlink:type="simple">CWW</abbrev> = 65, 51 mm, <named-content xmlns:xlink="http://www.w3.org/1999/xlink" content-type="dwc:verbatimCoordinates" xlink:type="simple"><named-content content-type="geo-json" specific-use="{&#34;type&#34;:&#34;Point&#34;,&#34;coordinates&#34;:[30.686111,-29.652778]}" id="NCID0E13BG" xlink:type="simple">29°39'10"S, 30°41'10"E</named-content></named-content>, coll. M. Coke and J. Craigie on 11 May 1995; Phongolo River (Rivierplaats, Luneburg), <named-content xmlns:xlink="http://www.w3.org/1999/xlink" content-type="dwc:institutional_code" xlink:type="simple">SAM</named-content> A41969 (1 ♂, 1 ♀), <abbrev xmlns:xlink="http://www.w3.org/1999/xlink" xlink:title="Carapace widest width" id="ABBRID0EK4BG" xlink:type="simple">CWW</abbrev> = 49 mm (♂), 55 mm (♀), <named-content xmlns:xlink="http://www.w3.org/1999/xlink" content-type="dwc:verbatimCoordinates" xlink:type="simple"><named-content content-type="geo-json" specific-use="{&#34;type&#34;:&#34;Point&#34;,&#34;coordinates&#34;:[30.453611,-27.352778]}" id="NCID0ER4BG" xlink:type="simple">27°21'10"S, 30°27'13"E</named-content></named-content>, coll. M. Coke on 19 Jan 1995; Greytown pond, <named-content xmlns:xlink="http://www.w3.org/1999/xlink" content-type="dwc:institutional_code" xlink:type="simple">SAM</named-content> A41972 (1 ♂), <abbrev xmlns:xlink="http://www.w3.org/1999/xlink" xlink:title="Carapace widest width" id="ABBRID0EB5BG" xlink:type="simple">CWW</abbrev> = 53 mm, <named-content xmlns:xlink="http://www.w3.org/1999/xlink" content-type="dwc:verbatimCoordinates" xlink:type="simple"><named-content content-type="geo-json" specific-use="{&#34;type&#34;:&#34;Point&#34;,&#34;coordinates&#34;:[30.590278,-29.067500]}" id="NCID0EI5BG" xlink:type="simple">29°04'03"S, 30°35'25"E</named-content></named-content>, coll. M. Coke on 10 Jan 1995; Mlaas River (Maybole, near Baynesfield), <named-content xmlns:xlink="http://www.w3.org/1999/xlink" content-type="dwc:institutional_code" xlink:type="simple">SAM</named-content> A41971 (1 ♂, 1 ♀), <abbrev xmlns:xlink="http://www.w3.org/1999/xlink" xlink:title="Carapace widest width" id="ABBRID0EY5BG" xlink:type="simple">CWW</abbrev> = 40 mm (♂), 41 mm (♀), <named-content xmlns:xlink="http://www.w3.org/1999/xlink" content-type="dwc:verbatimCoordinates" xlink:type="simple"><named-content content-type="geo-json" specific-use="{&#34;type&#34;:&#34;Point&#34;,&#34;coordinates&#34;:[30.256111,-29.738889]}" id="NCID0E65BG" xlink:type="simple">29°44'20"S, 30°15'22"E</named-content></named-content>, coll. M. Coke on 07 Mar 1995; Tsakwe River (Protest, near Kempslust), <named-content xmlns:xlink="http://www.w3.org/1999/xlink" content-type="dwc:institutional_code" xlink:type="simple">SAM</named-content> A41962 (1 ♂), <abbrev xmlns:xlink="http://www.w3.org/1999/xlink" xlink:title="Carapace widest width" id="ABBRID0EP6BG" xlink:type="simple">CWW</abbrev> = 38 mm, <named-content xmlns:xlink="http://www.w3.org/1999/xlink" content-type="dwc:verbatimCoordinates" xlink:type="simple"><named-content content-type="geo-json" specific-use="{&#34;type&#34;:&#34;Point&#34;,&#34;coordinates&#34;:[30.520833,-27.450000]}" id="NCID0EW6BG" xlink:type="simple">27°27'00"S, 30°31'15"E</named-content></named-content>, coll. M. Coke on 20 Jan 1995; Mbango River (Port Shepstone), <named-content xmlns:xlink="http://www.w3.org/1999/xlink" content-type="dwc:institutional_code" xlink:type="simple">SAM</named-content> A43945 (1 ♀), <abbrev xmlns:xlink="http://www.w3.org/1999/xlink" xlink:title="Carapace widest width" id="ABBRID0EHAAI" xlink:type="simple">CWW</abbrev> = 44 mm, <named-content xmlns:xlink="http://www.w3.org/1999/xlink" content-type="dwc:verbatimCoordinates" xlink:type="simple"><named-content content-type="geo-json" specific-use="{&#34;type&#34;:&#34;Point&#34;,&#34;coordinates&#34;:[30.444444,-30.751389]}" id="NCID0EOAAI" xlink:type="simple">30°45'05"S, 30°26'40"E</named-content></named-content>, coll. M. Coke on 14 Mar 1996; Umgababa River (below dam wall), <named-content xmlns:xlink="http://www.w3.org/1999/xlink" content-type="dwc:institutional_code" xlink:type="simple">SAM</named-content> A43947 (1 ♀), <abbrev xmlns:xlink="http://www.w3.org/1999/xlink" xlink:title="Carapace widest width" id="ABBRID0E5AAI" xlink:type="simple">CWW</abbrev> = 59 mm, <named-content xmlns:xlink="http://www.w3.org/1999/xlink" content-type="dwc:verbatimCoordinates" xlink:type="simple"><named-content content-type="geo-json" specific-use="{&#34;type&#34;:&#34;Point&#34;,&#34;coordinates&#34;:[30.814444,-30.147778]}" id="NCID0EFBAI" xlink:type="simple">30°08'52"S, 30°48'52"E</named-content></named-content>, coll. J. Craigie on 02 Oct 1997; Inzimuke River (Utrecht), <named-content xmlns:xlink="http://www.w3.org/1999/xlink" content-type="dwc:institutional_code" xlink:type="simple">SAM</named-content> A43953 (1 ♂), <abbrev xmlns:xlink="http://www.w3.org/1999/xlink" xlink:title="Carapace widest width" id="ABBRID0EVBAI" xlink:type="simple">CWW</abbrev> = 33 mm, <named-content xmlns:xlink="http://www.w3.org/1999/xlink" content-type="dwc:verbatimCoordinates" xlink:type="simple"><named-content content-type="geo-json" specific-use="{&#34;type&#34;:&#34;Point&#34;,&#34;coordinates&#34;:[30.359722,-27.629722]}" id="NCID0E3BAI" xlink:type="simple">27°37'47"S, 30°21'35"E</named-content></named-content>, coll. Coke and Murray on 26 Jan 1998; Upper Bouthosloop (near Mount Carmel), <named-content xmlns:xlink="http://www.w3.org/1999/xlink" content-type="dwc:institutional_code" xlink:type="simple">AM</named-content> GEN246A (1 ♂, 1 ♀), <abbrev xmlns:xlink="http://www.w3.org/1999/xlink" xlink:title="Carapace widest width" id="ABBRID0EJCAI" xlink:type="simple">CWW</abbrev> = 35 mm (♂), <named-content xmlns:xlink="http://www.w3.org/1999/xlink" content-type="dwc:verbatimCoordinates" xlink:type="simple"><named-content content-type="geo-json" specific-use="{&#34;type&#34;:&#34;Point&#34;,&#34;coordinates&#34;:[30.730000,-25.400000]}" id="NCID0EQCAI" xlink:type="simple">25°24'00"S, 30°43'48"E</named-content></named-content>, coll. unknown on 21 Nov 1959; Nkonzo and Mzimkulu Rivers (Underbush Farm, near Creighton), <named-content xmlns:xlink="http://www.w3.org/1999/xlink" content-type="dwc:institutional_code" xlink:type="simple">AM</named-content> GEN837 (2 ♂), <abbrev xmlns:xlink="http://www.w3.org/1999/xlink" xlink:title="Carapace widest width" id="ABBRID0E4CAI" xlink:type="simple">CWW</abbrev> = 39, 50 mm, <named-content xmlns:xlink="http://www.w3.org/1999/xlink" content-type="dwc:verbatimCoordinates" xlink:type="simple"><named-content content-type="geo-json" specific-use="{&#34;type&#34;:&#34;Point&#34;,&#34;coordinates&#34;:[29.810000,-29.970000]}" id="NCID0EEDAI" xlink:type="simple">29°58'12"S, 29°48'36"E</named-content></named-content>, coll. C. Arter on 04 Oct 1988; Nkonzo River (at Nxumeni River confluence), <named-content xmlns:xlink="http://www.w3.org/1999/xlink" content-type="dwc:institutional_code" xlink:type="simple">AM</named-content> GEN842 (1 ♂, 1 ♀), <abbrev xmlns:xlink="http://www.w3.org/1999/xlink" xlink:title="Carapace widest width" id="ABBRID0ERDAI" xlink:type="simple">CWW</abbrev> = 46 mm (♂), <named-content xmlns:xlink="http://www.w3.org/1999/xlink" content-type="dwc:verbatimCoordinates" xlink:type="simple"><named-content content-type="geo-json" specific-use="{&#34;type&#34;:&#34;Point&#34;,&#34;coordinates&#34;:[29.850000,-29.980000]}" id="NCID0EYDAI" xlink:type="simple">29°58'48"S, 29°51'00"E</named-content></named-content>, coll. C. Arter on 04 Oct 1988; Mgeweni River (at Mgeni River confluence), <named-content xmlns:xlink="http://www.w3.org/1999/xlink" content-type="dwc:institutional_code" xlink:type="simple">AM</named-content> GEN908 (1 ♂), <abbrev xmlns:xlink="http://www.w3.org/1999/xlink" xlink:title="Carapace widest width" id="ABBRID0EFEAI" xlink:type="simple">CWW</abbrev> = 47 mm, <named-content xmlns:xlink="http://www.w3.org/1999/xlink" content-type="dwc:verbatimCoordinates" xlink:type="simple"><named-content content-type="geo-json" specific-use="{&#34;type&#34;:&#34;Point&#34;,&#34;coordinates&#34;:[30.680000,-29.660000]}" id="NCID0EMEAI" xlink:type="simple">29°39'36"S, 30°40'48"E</named-content></named-content>, coll. C. Dickens and M. Coke on 04 Jan 1991.</p><fig id="F6" position="float" orientation="portrait"><label>Figure 6.</label><caption><p>Morphological comparison of somites 5 and 6 between <bold>A</bold> <italic><tp:taxon-name><tp:taxon-name-part taxon-name-part-type="genus">Potamonautes</tp:taxon-name-part> <tp:taxon-name-part taxon-name-part-type="species">sidneyi</tp:taxon-name-part></tp:taxon-name></italic> (Rathbun, 1904) and <bold>B</bold> <italic><tp:taxon-name><tp:taxon-name-part taxon-name-part-type="genus">Potamonautes</tp:taxon-name-part> <tp:taxon-name-part taxon-name-part-type="species">danielsi</tp:taxon-name-part></tp:taxon-name></italic> sp. n.</p></caption><graphic xmlns:xlink="http://www.w3.org/1999/xlink" xlink:href="zookeys-657-001-g006.jpg" position="float" orientation="portrait" xlink:type="simple" id="oo_122887.jpg"/></fig></tp:treatment-sec><tp:treatment-sec sec-type="diagnosis" id="SECID0EYFAI"><title>Diagnosis.</title><p>
                      <italic><tp:taxon-name><tp:taxon-name-part taxon-name-part-type="genus">Potamonautes</tp:taxon-name-part> <tp:taxon-name-part taxon-name-part-type="species">danielsi</tp:taxon-name-part></tp:taxon-name></italic> exhibits smooth to lightly granulated carapace flanks and epibranchial regions compared to those of <italic><tp:taxon-name><tp:taxon-name-part taxon-name-part-type="genus">Potamonautes</tp:taxon-name-part> <tp:taxon-name-part taxon-name-part-type="species">sidneyi</tp:taxon-name-part></tp:taxon-name></italic> <italic>s. str.</italic> which often display a pronounced scabrosity and heavy granulation. The anterolateral margin is straight and complete. <italic><tp:taxon-name><tp:taxon-name-part taxon-name-part-type="genus">Potamonautes</tp:taxon-name-part> <tp:taxon-name-part taxon-name-part-type="species">danielsi</tp:taxon-name-part></tp:taxon-name></italic> has long slender pereopods and the propodi of the chelipeds are inflated in contrast to the stout pereopods and slim propodi of <italic><tp:taxon-name><tp:taxon-name-part taxon-name-part-type="genus">Potamonautes</tp:taxon-name-part> <tp:taxon-name-part taxon-name-part-type="species">sidneyi</tp:taxon-name-part></tp:taxon-name></italic> <italic>s. str.</italic> <italic><tp:taxon-name><tp:taxon-name-part taxon-name-part-type="genus">Potamonautes</tp:taxon-name-part> <tp:taxon-name-part taxon-name-part-type="species">danielsi</tp:taxon-name-part></tp:taxon-name></italic> has a low terminal segment length:subterminal segment length ratio of gonopod 1 compared to that of <italic><tp:taxon-name><tp:taxon-name-part taxon-name-part-type="genus">Potamonautes</tp:taxon-name-part> <tp:taxon-name-part taxon-name-part-type="species">sidneyi</tp:taxon-name-part></tp:taxon-name></italic> <italic>s. str.</italic></p><!--PageBreak--></tp:treatment-sec><tp:treatment-sec sec-type="description" id="SECID0EGIAI"><title>Description of holotype.</title><p>
                      <italic>Carapace</italic> (Figs <xref ref-type="fig" rid="F7">7A, C</xref>, <xref ref-type="fig" rid="F9">9B</xref>). Cephalothorax flat (<abbrev xmlns:xlink="http://www.w3.org/1999/xlink" xlink:title="Carapace height" id="ABBRID0EWIAI" xlink:type="simple">CH</abbrev>/<abbrev xmlns:xlink="http://www.w3.org/1999/xlink" xlink:title="Carapace length" id="ABBRID0E1IAI" xlink:type="simple">CL</abbrev> = 0.49), wide (<abbrev xmlns:xlink="http://www.w3.org/1999/xlink" xlink:title="Carapace widest width" id="ABBRID0E5IAI" xlink:type="simple">CWW</abbrev>/<abbrev xmlns:xlink="http://www.w3.org/1999/xlink" xlink:title="Carapace length" id="ABBRID0ECJAI" xlink:type="simple">CL</abbrev> = 1.34), almost rectangular in frontal aspect. Branchial region flat forming angle with anterolateral margin. Anterior margin straight, smooth <!--PageBreak-->with occasional faint granulation. Urogastric, cervical and intestinal grooves well-defined; cardiac and branchial grooves well-defined where attached to urogastric and cervical grooves, becoming poorly defined and faint towards edge of carapace. Epigastric lobes poorly defined above postfrontal crest; two slight indentations present, forked from midpoint of postfrontal crest. Postfrontal crest slightly granulated at branchial region, straight and distinct from epibranchial region to midpoint, curving downward at epibranchial region. Exorbital teeth present; no epibranchial teeth present. Flank of carapace scabrous, well-defined epimeral sutures dividing pterygostomial region from subhepatic and suborbital regions, well-defined pleural groove dividing subhepatic region from suborbital region.</p><fig id="F7" position="float" orientation="portrait"><label>Figure 7.</label><caption><p>
          <italic><tp:taxon-name><tp:taxon-name-part taxon-name-part-type="genus">Potamonautes</tp:taxon-name-part> <tp:taxon-name-part taxon-name-part-type="species">danielsi</tp:taxon-name-part></tp:taxon-name></italic> sp. n. male holotype <abbrev xmlns:xlink="http://www.w3.org/1999/xlink" xlink:title="Carapace widest width" id="ABBRID0E2JAI" xlink:type="simple">CWW</abbrev> 25.8 mm (<named-content xmlns:xlink="http://www.w3.org/1999/xlink" content-type="dwc:institutional_code" xlink:type="simple">SAMC</named-content> A83487) <bold>A</bold> dorsal view, <bold>B</bold> ventral view, and <bold>C</bold> cephalothorax, frontal aspect. Scale bar: 10 mm. Photos: Nasreen Peer.</p></caption><graphic xmlns:xlink="http://www.w3.org/1999/xlink" xlink:href="zookeys-657-001-g007.jpg" position="float" orientation="portrait" xlink:type="simple" id="oo_122888.jpg"/></fig><p>
                      <italic>Sternites</italic> (Fig. <xref ref-type="fig" rid="F7">7B</xref>). Sternites 1 and 2 fused, first sulcus (s1/s2) absent. Second sulcus (<abbrev xmlns:xlink="http://www.w3.org/1999/xlink" xlink:title="First sternal groove (suture between the second and third sulci)" id="ABBRID0EWKAI" xlink:type="simple">s2/s3</abbrev>) prominent, running completely across sternum, third sulcus (<abbrev xmlns:xlink="http://www.w3.org/1999/xlink" xlink:title="Second sternal groove (suture between the third and fourth sulci)" id="ABBRID0E1KAI" xlink:type="simple">s3/s4</abbrev>) projecting downwards medially to abdominopelvic region. Sulci and episternal sulci thereafter well-defined but shallow.</p><p>
                      <italic>Third maxillipeds</italic> (Fig. <xref ref-type="fig" rid="F7">7C</xref>, <xref ref-type="fig" rid="F8">8E</xref>). Filling entire buccal frame except for oval respiratory openings medially above maxilliped. Ischium scabrous, with wide groove running vertically. Flagellum on exopod very long, curved to form a loop.</p><p>
                      <italic>Mandibular palp</italic> (Fig. <xref ref-type="fig" rid="F8">8C, D</xref>). Consisting of two segments; terminal segment smooth and undivided, with hirsute margins; dense tuft of setae emerging from base. Subterminal segment enlarged distally then compressed at joint with terminal segment.</p><fig id="F8" position="float" orientation="portrait"><label>Figure 8.</label><caption><p>
          <italic><tp:taxon-name><tp:taxon-name-part taxon-name-part-type="genus">Potamonautes</tp:taxon-name-part> <tp:taxon-name-part taxon-name-part-type="species">danielsi</tp:taxon-name-part></tp:taxon-name></italic> sp. n. male holotype <abbrev xmlns:xlink="http://www.w3.org/1999/xlink" xlink:title="Carapace widest width" id="ABBRID0EFMAI" xlink:type="simple">CWW</abbrev> 25.8 mm (<named-content xmlns:xlink="http://www.w3.org/1999/xlink" content-type="dwc:institutional_code" xlink:type="simple">SAMC</named-content> A83487). <bold>A</bold> major cheliped <bold>B</bold> minor cheliped <bold>C</bold> right mandibular palp posterior view <bold>D</bold> right mandibular palp anterior view <bold>E</bold> 3<sup>rd</sup> maxilliped <bold>F</bold> left gonopod 1 anterior view <bold>G</bold> left gonopod 1 posterior view <bold>H</bold> left gonopod 2 anterior view, and <bold>I</bold> left gonopod 2 posterior view. Scale bars: 10 mm (<bold>A, B</bold>), 2 mm (<bold>C, D</bold>), 5 mm (<bold>E</bold>), 5 mm (<bold>F,G, H, I</bold>). Photos: Nasreen Peer.</p></caption><graphic xmlns:xlink="http://www.w3.org/1999/xlink" xlink:href="zookeys-657-001-g008.jpg" position="float" orientation="portrait" xlink:type="simple" id="oo_122889.jpg"/></fig><p>
                      <italic>Pereopods</italic> (Figs <xref ref-type="fig" rid="F7">7A, B</xref>, <xref ref-type="fig" rid="F8">8A, B</xref>). No substantial heterochely (<abbrev xmlns:xlink="http://www.w3.org/1999/xlink" xlink:title="Right cheliped, dactyl length" id="ABBRID0E1NAI" xlink:type="simple">CRDL</abbrev>/<abbrev xmlns:xlink="http://www.w3.org/1999/xlink" xlink:title="Left cheliped, dactyl length" id="ABBRID0E5NAI" xlink:type="simple">CLDL</abbrev> = 1.04). Dactyl of major cheliped slightly arched; small slim interspace formed when closed in major and minor chelipeds. Twenty-five cutting teeth present on dactyl of major cheliped; 4 larger and more prominent than the rest. Propodus inflated (<abbrev xmlns:xlink="http://www.w3.org/1999/xlink" xlink:title="Right cheliped, propodus width." id="ABBRID0ECOAI" xlink:type="simple">CRPW</abbrev>/<abbrev xmlns:xlink="http://www.w3.org/1999/xlink" xlink:title="Right cheliped, propodus length" id="ABBRID0EGOAI" xlink:type="simple">CRPL</abbrev> = 0.46), exhibiting 20 cutting teeth. Carpus on either side containing one prominent tooth followed by one small tooth. Meri strongly granulated at margins. Pereopods 2 (ML/MW = 2.59) and 5 (ML/MW = 2.66) moderately slender; pereopods 3 and 4 equal in length and longest among pereopods; pereopod 5 shortest. Ventral margins of meri smooth; ventral margins of propodi serrated; dorsal margins of meri and propodi bearing fine bristles; dactyli serrated, ending in sharp points.</p><p>
                      <italic>Pleon</italic> (Figs <xref ref-type="fig" rid="F6">6B</xref>, <xref ref-type="fig" rid="F7">7B</xref>). Somites 1-6 four-sided with distally-rounded triangular terminal somite (telson). First 5 somites broad and short; somite 6 longer, about 1.6 times as wide as long, distal margins straight or slightly concave, lateral margins slanted towards medial line, lateral margins swell slightly at articulation with somite 5; telson terminally rounded, lateral margins concave, swell at articulation with somite 6; hirsute lateral margins</p><p>
                      <italic>Pleopods</italic> (Fig. <xref ref-type="fig" rid="F8">8F, G, H, I</xref>). Gonopod 1 widest at base; both subterminal and terminal segments tapering, ending with sharp point. Medial margin fairly straight; lateral margin concave relative to midline; both margins hirsute. Groove extending to almost entire length of gonopod, visible on dorsal surface, lined with setae. Gonopod 1 terminal segment short (0.21 times length of subterminal segment), curving away from midline when viewed dorsally. Gonopod 2 consisting of two segments. Distal segment very long (0.67 times length of basal segment), slim; basal segment with wide <!--PageBreak--><!--PageBreak-->elongated base sharply becoming narrow around 0.4 of length; narrow process forming at this point leading to distal segment. Gonopod 2 fairly straight, barely curving outward when viewed ventrally; curving slightly inward towards medial line at tips of distal segment.</p><p>
                      <bold>Variation.</bold> The species appears to be extremely variable, with the northernmost Mhlanga population more closely resembling <italic><tp:taxon-name><tp:taxon-name-part taxon-name-part-type="genus">Potamonautes</tp:taxon-name-part> <tp:taxon-name-part taxon-name-part-type="species">sidneyi</tp:taxon-name-part></tp:taxon-name></italic> <italic>s. str.</italic> rather than the <italic><tp:taxon-name><tp:taxon-name-part taxon-name-part-type="genus">Potamonautes</tp:taxon-name-part> <tp:taxon-name-part taxon-name-part-type="species">danielsi</tp:taxon-name-part></tp:taxon-name></italic> sp. n. holotype. The epibranchial corners of the Mhlanga type are scabrous and granulated. Granulation, however, is not as pronounced as in <italic><tp:taxon-name><tp:taxon-name-part taxon-name-part-type="genus">Potamonautes</tp:taxon-name-part> <tp:taxon-name-part taxon-name-part-type="species">sidneyi</tp:taxon-name-part></tp:taxon-name></italic> <italic>s. str.</italic> and no fine hairs are observed on the carapace. The terminal segments of both gonopods in the Mhlanga type are also more curved (typical of <italic><tp:taxon-name><tp:taxon-name-part taxon-name-part-type="genus">Potamonautes</tp:taxon-name-part> <tp:taxon-name-part taxon-name-part-type="species">sidneyi</tp:taxon-name-part></tp:taxon-name></italic> <italic>s. str.</italic>), as opposed to straight (typical of <italic><tp:taxon-name><tp:taxon-name-part taxon-name-part-type="genus">Potamonautes</tp:taxon-name-part> <tp:taxon-name-part taxon-name-part-type="species">danielsi</tp:taxon-name-part></tp:taxon-name></italic>). The flagellum on the exopod of the third maxilliped is highly variable. In the Mtamvuna population, the flagellum is long and curves backward to form a loop in some specimens. In both the Oribi and Mhlanga populations this is not seen. Instead, the flagellum curves upwards, similar to the pattern observed in most other potamonautid species.</p><p>
                      <bold>Live colouration.</bold> Variable. Carapace colour ranges from purple to reddish-brown to greenish-brown. Carapace and pereopods are fairly uniform in colour with tips of dactyli and chelipeds usually displaying a lighter orange colour.</p></tp:treatment-sec><tp:treatment-sec sec-type="distribution" id="SECID0E3RAI"><title>Distribution.</title><p>Currently known to extend from Mhlanga (Durban North) to the Mtamvuna River on the northern border of Pondoland (southern <abbrev xmlns:xlink="http://www.w3.org/1999/xlink" xlink:title="KwaZulu–Natal Province, South Africa" id="ABBRID0ECSAI" xlink:type="simple">KZN</abbrev>), based on recent sampling and the results published in <xref ref-type="bibr" rid="B21">Gouws et al. (2015)</xref>. Morphological examination of museum specimens shows that this species is also present in the Mpumalanga Province.</p></tp:treatment-sec><tp:treatment-sec sec-type="Holotype locality" id="SECID0EKSAI"><title>Holotype locality.</title><p>South Africa, KwaZulu-Natal: Mtamvuna Nature Reserve (<named-content xmlns:xlink="http://www.w3.org/1999/xlink" content-type="dwc:verbatimCoordinates" xlink:type="simple"><named-content content-type="geo-json" specific-use="{&#34;type&#34;:&#34;Point&#34;,&#34;coordinates&#34;:[30.153333,-31.006389]}" id="NCID0ETSAI" xlink:type="simple">31°00'23"S, 30°09'12"E</named-content></named-content>).</p></tp:treatment-sec><tp:treatment-sec sec-type="etymology" id="SECID0EYSAI"><title>Etymology.</title><p>The species is named after Professor Savel Daniels in recognition of his valuable contribution to knowledge of freshwater crabs in southern Africa.</p></tp:treatment-sec><tp:treatment-sec sec-type="remarks" id="SECID0E4SAI"><title>Remarks.</title><p>
                      <italic><tp:taxon-name><tp:taxon-name-part taxon-name-part-type="genus">Potamonautes</tp:taxon-name-part> <tp:taxon-name-part taxon-name-part-type="species">danielsi</tp:taxon-name-part></tp:taxon-name></italic> sp. n. is easily distinguished from most other South African <italic><tp:taxon-name><tp:taxon-name-part taxon-name-part-type="genus">Potamonautes</tp:taxon-name-part></tp:taxon-name></italic> species. <italic><tp:taxon-name><tp:taxon-name-part taxon-name-part-type="genus">Potamonautes</tp:taxon-name-part> <tp:taxon-name-part taxon-name-part-type="species">dentatus</tp:taxon-name-part></tp:taxon-name></italic> Stewart, Coke &amp; Cook, 1995, <italic><tp:taxon-name><tp:taxon-name-part taxon-name-part-type="genus">Potamonautes</tp:taxon-name-part> <tp:taxon-name-part taxon-name-part-type="species">parvispina</tp:taxon-name-part></tp:taxon-name></italic> Stewart, 1997, <italic><tp:taxon-name><tp:taxon-name-part taxon-name-part-type="genus">Potamonautes</tp:taxon-name-part> <tp:taxon-name-part taxon-name-part-type="species">unispinus</tp:taxon-name-part></tp:taxon-name></italic> Stewart &amp; Cook, 1998, <italic><tp:taxon-name><tp:taxon-name-part taxon-name-part-type="genus">Potamonautes</tp:taxon-name-part> <tp:taxon-name-part taxon-name-part-type="species">warreni</tp:taxon-name-part></tp:taxon-name></italic> Calman, 1918 and <italic><tp:taxon-name><tp:taxon-name-part taxon-name-part-type="genus">Potamonautes</tp:taxon-name-part> <tp:taxon-name-part taxon-name-part-type="species">calcaratus</tp:taxon-name-part></tp:taxon-name></italic> (Gordon, 1929) all bear dentate anterolateral margins or epibranchial corners (cf. <xref ref-type="bibr" rid="B48">Stewart et al. 1995</xref>: figs 1, 2J; cf. <xref ref-type="bibr" rid="B46">Stewart 1997</xref>: figs 2A, 8, 9A; cf. <xref ref-type="bibr" rid="B47">Stewart and Cook 1998</xref>: figs 2A, 2D, 6, 7A; cf. <xref ref-type="bibr" rid="B19">Gordon 1929</xref>: fig. 1), while <italic><tp:taxon-name><tp:taxon-name-part taxon-name-part-type="genus">Potamonautes</tp:taxon-name-part> <tp:taxon-name-part taxon-name-part-type="species">danielsi</tp:taxon-name-part></tp:taxon-name></italic> has an angular epibranchial corner and slightly scabrous anterolateral margin (Figs <xref ref-type="fig" rid="F7">7</xref>, <xref ref-type="fig" rid="F9">9B</xref>).</p><fig id="F9" position="float" orientation="portrait"><label>Figure 9.</label><caption><p>Morphological comparison of carapace features between <bold>A</bold> <italic><tp:taxon-name><tp:taxon-name-part taxon-name-part-type="genus">Potamonautes</tp:taxon-name-part> <tp:taxon-name-part taxon-name-part-type="species">perlatus</tp:taxon-name-part></tp:taxon-name></italic> and <bold>B</bold> <italic><tp:taxon-name><tp:taxon-name-part taxon-name-part-type="genus">Potamonautes</tp:taxon-name-part> <tp:taxon-name-part taxon-name-part-type="species">danielsi</tp:taxon-name-part></tp:taxon-name></italic> sp. n.</p></caption><graphic xmlns:xlink="http://www.w3.org/1999/xlink" xlink:href="zookeys-657-001-g009.jpg" position="float" orientation="portrait" xlink:type="simple" id="oo_122890.jpg"/></fig><p>
                      <italic><tp:taxon-name><tp:taxon-name-part taxon-name-part-type="genus">Potamonautes</tp:taxon-name-part> <tp:taxon-name-part taxon-name-part-type="species">clarus</tp:taxon-name-part></tp:taxon-name></italic> Gouws, Stewart &amp; Coke, 2000, <italic><tp:taxon-name><tp:taxon-name-part taxon-name-part-type="genus">Potamonautes</tp:taxon-name-part> <tp:taxon-name-part taxon-name-part-type="species">depressus</tp:taxon-name-part></tp:taxon-name></italic> (Krauss, 1843), <italic><tp:taxon-name><tp:taxon-name-part taxon-name-part-type="genus">Potamonautes</tp:taxon-name-part> <tp:taxon-name-part taxon-name-part-type="species">tuerkayi</tp:taxon-name-part></tp:taxon-name></italic> Wood &amp; Daniels, 2016, <italic><tp:taxon-name><tp:taxon-name-part taxon-name-part-type="genus">Potamonautes</tp:taxon-name-part> <tp:taxon-name-part taxon-name-part-type="species">brincki</tp:taxon-name-part></tp:taxon-name></italic> (Bott, 1960), <italic><tp:taxon-name><tp:taxon-name-part taxon-name-part-type="genus">Potamonautes</tp:taxon-name-part> <tp:taxon-name-part taxon-name-part-type="species">flavusjo</tp:taxon-name-part></tp:taxon-name></italic> Daniels, Phiri &amp; Bayliss, 2014, <italic><tp:taxon-name><tp:taxon-name-part taxon-name-part-type="genus">Potamonautes</tp:taxon-name-part> <tp:taxon-name-part taxon-name-part-type="species">isimangaliso</tp:taxon-name-part></tp:taxon-name></italic> Peer &amp; Gouws, 2015 and <italic><tp:taxon-name><tp:taxon-name-part taxon-name-part-type="genus">Potamonautes</tp:taxon-name-part> <tp:taxon-name-part taxon-name-part-type="species">lividus</tp:taxon-name-part></tp:taxon-name></italic> Gouws, Stewart &amp; Reavell, 2001 all have smooth anterolateral margins and smooth, rounded epibranchial corners (cf. <xref ref-type="bibr" rid="B24">Gouws et al. 2000</xref>: figs 5G, 6, 7A; cf. <xref ref-type="bibr" rid="B29">Krauss 1843</xref>: table II fig. 4; cf. <xref ref-type="bibr" rid="B4">Bott 1960</xref>: figs 1–4; cf. <xref ref-type="bibr" rid="B13">Daniels et al. 2014</xref>: figs 6, 7; cf. Peer et al. 2015: fig. 4; cf. <xref ref-type="bibr" rid="B23">Gouws et al. 2001</xref>: figs 5A, 6, 7A), while <italic><tp:taxon-name><tp:taxon-name-part taxon-name-part-type="genus">Potamonautes</tp:taxon-name-part> <tp:taxon-name-part taxon-name-part-type="species">danielsi</tp:taxon-name-part></tp:taxon-name></italic> sp. n. has an angular epibranchial corner and a slightly scabrous anterolateral margin (Figs <xref ref-type="fig" rid="F7">7</xref>, <xref ref-type="fig" rid="F9">9B</xref>). Additionally, <italic><tp:taxon-name><tp:taxon-name-part taxon-name-part-type="genus">Potamonautes</tp:taxon-name-part> <tp:taxon-name-part taxon-name-part-type="species">danielsi</tp:taxon-name-part></tp:taxon-name></italic> <!--PageBreak-->has a more vaulted carapace (<abbrev xmlns:xlink="http://www.w3.org/1999/xlink" xlink:title="Carapace length" id="ABBRID0EZ2AI" xlink:type="simple">CL</abbrev>/<abbrev xmlns:xlink="http://www.w3.org/1999/xlink" xlink:title="Carapace height" id="ABBRID0E42AI" xlink:type="simple">CH</abbrev> = 1.9-2.3) compared to <italic><tp:taxon-name><tp:taxon-name-part taxon-name-part-type="genus">Potamonautes</tp:taxon-name-part> <tp:taxon-name-part taxon-name-part-type="species">depressus</tp:taxon-name-part></tp:taxon-name></italic> (<abbrev xmlns:xlink="http://www.w3.org/1999/xlink" xlink:title="Carapace length" id="ABBRID0EM3AI" xlink:type="simple">CL</abbrev>/<abbrev xmlns:xlink="http://www.w3.org/1999/xlink" xlink:title="Carapace height" id="ABBRID0EQ3AI" xlink:type="simple">CH</abbrev> = 1.6-1.8), but a flatter carapace compared to <italic><tp:taxon-name><tp:taxon-name-part taxon-name-part-type="genus">Potamonautes</tp:taxon-name-part> <tp:taxon-name-part taxon-name-part-type="species">isimangaliso</tp:taxon-name-part></tp:taxon-name></italic> (<abbrev xmlns:xlink="http://www.w3.org/1999/xlink" xlink:title="Carapace length" id="ABBRID0E63AI" xlink:type="simple">CL</abbrev>/<abbrev xmlns:xlink="http://www.w3.org/1999/xlink" xlink:title="Carapace height" id="ABBRID0ED4AI" xlink:type="simple">CH</abbrev> = 2.3-2.6). <italic><tp:taxon-name><tp:taxon-name-part taxon-name-part-type="genus">Potamonautes</tp:taxon-name-part> <tp:taxon-name-part taxon-name-part-type="species">brincki</tp:taxon-name-part></tp:taxon-name></italic> is confined to the Western Cape. <italic><tp:taxon-name><tp:taxon-name-part taxon-name-part-type="genus">Potamonautes</tp:taxon-name-part> <tp:taxon-name-part taxon-name-part-type="species">clarus</tp:taxon-name-part></tp:taxon-name></italic> and <italic><tp:taxon-name><tp:taxon-name-part taxon-name-part-type="genus">Potamonautes</tp:taxon-name-part> <tp:taxon-name-part taxon-name-part-type="species">tuerkayi</tp:taxon-name-part></tp:taxon-name></italic> are typically bright orange with highly arched dactyls creating a large interspace when chelipeds are closed (cf. <xref ref-type="bibr" rid="B24">Gouws et al. 2000</xref>: figs 6A, B, 7C). Conversely, <italic><tp:taxon-name><tp:taxon-name-part taxon-name-part-type="genus">Potamonautes</tp:taxon-name-part> <tp:taxon-name-part taxon-name-part-type="species">danielsi</tp:taxon-name-part></tp:taxon-name></italic> varies in colour from brown to purple but no orange specimens have been collected, while dactyls are moderately arched forming a slim interspace when closed (Figs <xref ref-type="fig" rid="F7">7A</xref>, <xref ref-type="fig" rid="F8">8A, B</xref>). <italic><tp:taxon-name><tp:taxon-name-part taxon-name-part-type="genus">Potamonautes</tp:taxon-name-part> <tp:taxon-name-part taxon-name-part-type="species">flavusjo</tp:taxon-name-part></tp:taxon-name></italic> and <italic><tp:taxon-name><tp:taxon-name-part taxon-name-part-type="genus">Potamonautes</tp:taxon-name-part> <tp:taxon-name-part taxon-name-part-type="species">lividus</tp:taxon-name-part></tp:taxon-name></italic> are distinctly coloured (yellow pereopods, and orange pereopods with a blue carapace respectively), with <italic><tp:taxon-name><tp:taxon-name-part taxon-name-part-type="genus">Potamonautes</tp:taxon-name-part> <tp:taxon-name-part taxon-name-part-type="species">flavusjo</tp:taxon-name-part></tp:taxon-name></italic> occurring in the Mpumalanga Highveld and <italic><tp:taxon-name><tp:taxon-name-part taxon-name-part-type="genus">Potamonautes</tp:taxon-name-part> <tp:taxon-name-part taxon-name-part-type="species">lividus</tp:taxon-name-part></tp:taxon-name></italic> mainly in northern KwaZulu-Natal and the Eastern Cape (<xref ref-type="bibr" rid="B23">Gouws et al. 2001</xref>, <xref ref-type="bibr" rid="B21">2015</xref>, <xref ref-type="bibr" rid="B13">Daniels et al. 2014</xref>), but also in Swaziland (<xref ref-type="bibr" rid="B11">Daniels and Bayliss 2012</xref>). <italic><tp:taxon-name><tp:taxon-name-part taxon-name-part-type="genus">Potamonautes</tp:taxon-name-part> <tp:taxon-name-part taxon-name-part-type="species">parvicorpus</tp:taxon-name-part></tp:taxon-name></italic> Daniels, Stewart &amp; Burmeister, 2001 also has rounded epibranchial corners, although it bears a slightly granulated anterolateral margin (cf. <xref ref-type="bibr" rid="B16">Daniels et al. 2001</xref>: figs 10, 11A). It also differs in location occurring only in the Western Cape.</p><p>
                      <italic><tp:taxon-name><tp:taxon-name-part taxon-name-part-type="genus">Potamonautes</tp:taxon-name-part> <tp:taxon-name-part taxon-name-part-type="species">danielsi</tp:taxon-name-part></tp:taxon-name></italic> shares outward similarities with <italic><tp:taxon-name><tp:taxon-name-part taxon-name-part-type="genus">Potamonautes</tp:taxon-name-part> <tp:taxon-name-part taxon-name-part-type="species">perlatus</tp:taxon-name-part></tp:taxon-name></italic> (H. Milne Edwards, 1837), <italic><tp:taxon-name><tp:taxon-name-part taxon-name-part-type="genus">Potamonautes</tp:taxon-name-part> <tp:taxon-name-part taxon-name-part-type="species">granularis</tp:taxon-name-part></tp:taxon-name></italic> Daniels, Stewart &amp; Gibbons, 1998, <italic><tp:taxon-name><tp:taxon-name-part taxon-name-part-type="genus">Potamonautes</tp:taxon-name-part> <tp:taxon-name-part taxon-name-part-type="species">sidneyi</tp:taxon-name-part></tp:taxon-name></italic> Rathbun, 1904, <italic><tp:taxon-name><tp:taxon-name-part taxon-name-part-type="genus">Potamonautes</tp:taxon-name-part> <tp:taxon-name-part taxon-name-part-type="species">barbarai</tp:taxon-name-part></tp:taxon-name></italic> Phiri &amp; Daniels, 2014, and <italic><tp:taxon-name><tp:taxon-name-part taxon-name-part-type="genus">Potamonautes</tp:taxon-name-part> <tp:taxon-name-part taxon-name-part-type="species">barnardi</tp:taxon-name-part></tp:taxon-name></italic> Phiri &amp; Daniels, 2014. All the above-mentioned species display an angular epibranchial corner with granulation or scabrosity and prominent postfrontal crests (fig. 4A; cf. <xref ref-type="bibr" rid="B17">Daniels et al. 1998</xref>: figs 2A, 10, 11A; cf. <xref ref-type="bibr" rid="B43">Rathbun 1904</xref>: plate XIV fig. 5; cf. <xref ref-type="bibr" rid="B17">Daniels et al. 1998</xref>: fig. 2F). Additionally, these five species are typically widespread, large, robust species occurring from the middle to lower reaches of rivers. <italic><tp:taxon-name><tp:taxon-name-part taxon-name-part-type="genus">Potamonautes</tp:taxon-name-part> <tp:taxon-name-part taxon-name-part-type="species">granularis</tp:taxon-name-part></tp:taxon-name></italic> differs from <italic><tp:taxon-name><tp:taxon-name-part taxon-name-part-type="genus">Potamonautes</tp:taxon-name-part> <tp:taxon-name-part taxon-name-part-type="species">danielsi</tp:taxon-name-part></tp:taxon-name></italic> in that it consistently exhibits orange-tipped chelipeds, the branchial region is highly convex and the anterior margin curves heavily inwards at the midpoint (cf. Daniels et <!--PageBreak-->al. 1998: figs 2A, 10, 11A), while <italic><tp:taxon-name><tp:taxon-name-part taxon-name-part-type="genus">Potamonautes</tp:taxon-name-part> <tp:taxon-name-part taxon-name-part-type="species">danielsi</tp:taxon-name-part></tp:taxon-name></italic> does not always have orange-tipped chelipeds, has a flatter branchial region and a fairly straight anterior margin (Fig. <xref ref-type="fig" rid="F7">7A</xref>). <italic><tp:taxon-name><tp:taxon-name-part taxon-name-part-type="genus">Potamonautes</tp:taxon-name-part> <tp:taxon-name-part taxon-name-part-type="species">perlatus</tp:taxon-name-part></tp:taxon-name></italic>, <italic><tp:taxon-name><tp:taxon-name-part taxon-name-part-type="genus">Potamonautes</tp:taxon-name-part> <tp:taxon-name-part taxon-name-part-type="species">barbarai</tp:taxon-name-part></tp:taxon-name></italic>, and <italic><tp:taxon-name><tp:taxon-name-part taxon-name-part-type="genus">Potamonautes</tp:taxon-name-part> <tp:taxon-name-part taxon-name-part-type="species">barnardi</tp:taxon-name-part></tp:taxon-name></italic> are morphologically indistinct (<xref ref-type="bibr" rid="B41">Phiri and Daniels 2014</xref>) and all differ from <italic><tp:taxon-name><tp:taxon-name-part taxon-name-part-type="genus">Potamonautes</tp:taxon-name-part> <tp:taxon-name-part taxon-name-part-type="species">danielsi</tp:taxon-name-part></tp:taxon-name></italic> slightly (Fig. <xref ref-type="fig" rid="F9">9</xref>). The main difference lies in the anterior margin, which is similar in <italic><tp:taxon-name><tp:taxon-name-part taxon-name-part-type="genus">Potamonautes</tp:taxon-name-part> <tp:taxon-name-part taxon-name-part-type="species">sidneyi</tp:taxon-name-part></tp:taxon-name></italic> <italic>s. str.</italic>, <italic><tp:taxon-name><tp:taxon-name-part taxon-name-part-type="genus">Potamonautes</tp:taxon-name-part> <tp:taxon-name-part taxon-name-part-type="species">perlatus</tp:taxon-name-part></tp:taxon-name></italic>, <italic><tp:taxon-name><tp:taxon-name-part taxon-name-part-type="genus">Potamonautes</tp:taxon-name-part> <tp:taxon-name-part taxon-name-part-type="species">barbarai</tp:taxon-name-part></tp:taxon-name></italic> and <italic><tp:taxon-name><tp:taxon-name-part taxon-name-part-type="genus">Potamonautes</tp:taxon-name-part> <tp:taxon-name-part taxon-name-part-type="species">barnardi</tp:taxon-name-part></tp:taxon-name></italic>. When viewed dorsally, the anterior margin of <italic><tp:taxon-name><tp:taxon-name-part taxon-name-part-type="genus">Potamonautes</tp:taxon-name-part> <tp:taxon-name-part taxon-name-part-type="species">danielsi</tp:taxon-name-part></tp:taxon-name></italic> sp. n. lies relatively straight with a slight forward projection medially (Fig. <xref ref-type="fig" rid="F9">9B</xref>). The anterior margins of <italic><tp:taxon-name><tp:taxon-name-part taxon-name-part-type="genus">Potamonautes</tp:taxon-name-part> <tp:taxon-name-part taxon-name-part-type="species">perlatus</tp:taxon-name-part></tp:taxon-name></italic>, <italic><tp:taxon-name><tp:taxon-name-part taxon-name-part-type="genus">Potamonautes</tp:taxon-name-part> <tp:taxon-name-part taxon-name-part-type="species">barbarai</tp:taxon-name-part></tp:taxon-name></italic> and <italic><tp:taxon-name><tp:taxon-name-part taxon-name-part-type="genus">Potamonautes</tp:taxon-name-part> <tp:taxon-name-part taxon-name-part-type="species">barnardi</tp:taxon-name-part></tp:taxon-name></italic> all contain a concavity in the crest behind each orbit so that a wide “W” is formed (Fig. <xref ref-type="fig" rid="F9">9A</xref>). The orbits of <italic><tp:taxon-name><tp:taxon-name-part taxon-name-part-type="genus">Potamonautes</tp:taxon-name-part> <tp:taxon-name-part taxon-name-part-type="species">danielsi</tp:taxon-name-part></tp:taxon-name></italic> are deeper set than the orbits of <italic><tp:taxon-name><tp:taxon-name-part taxon-name-part-type="genus">Potamonautes</tp:taxon-name-part> <tp:taxon-name-part taxon-name-part-type="species">perlatus</tp:taxon-name-part></tp:taxon-name></italic>, <italic><tp:taxon-name><tp:taxon-name-part taxon-name-part-type="genus">Potamonautes</tp:taxon-name-part> <tp:taxon-name-part taxon-name-part-type="species">barbarai</tp:taxon-name-part></tp:taxon-name></italic> and <italic><tp:taxon-name><tp:taxon-name-part taxon-name-part-type="genus">Potamonautes</tp:taxon-name-part> <tp:taxon-name-part taxon-name-part-type="species">barnardi</tp:taxon-name-part></tp:taxon-name></italic>. Additionally, the epibranchial corner of the former is more angular while those of the latter species group are slightly more rounded. However, even here variation across populations makes it difficult to differentiate between these species based solely on morphology.</p><p>
                      <italic><tp:taxon-name><tp:taxon-name-part taxon-name-part-type="genus">Potamonautes</tp:taxon-name-part> <tp:taxon-name-part taxon-name-part-type="species">danielsi</tp:taxon-name-part></tp:taxon-name></italic> and <italic><tp:taxon-name><tp:taxon-name-part taxon-name-part-type="genus">Potamonautes</tp:taxon-name-part> <tp:taxon-name-part taxon-name-part-type="species">sidneyi</tp:taxon-name-part></tp:taxon-name></italic> <italic>s. str.</italic> are difficult to distinguish based on morphology alone, as key characters often overlap. The type specimens of the two species exhibit marked differences i.e.: 1) <italic><tp:taxon-name><tp:taxon-name-part taxon-name-part-type="genus">Potamonautes</tp:taxon-name-part> <tp:taxon-name-part taxon-name-part-type="species">danielsi</tp:taxon-name-part></tp:taxon-name></italic> sp. n. has a smoother or slightly granulated anterolateral margin with a smoother or scabrous epibranchial region (fig. 7A), while <italic><tp:taxon-name><tp:taxon-name-part taxon-name-part-type="genus">Potamonautes</tp:taxon-name-part> <tp:taxon-name-part taxon-name-part-type="species">sidneyi</tp:taxon-name-part></tp:taxon-name></italic> <italic>s. str.</italic> typically has a heavily granulated anterolateral margin with a <!--PageBreak-->highly scabrous branchial region (plate XIV fig 5-Rathbun, 1904; fig. 4A) and even bears fine hairs on the carapace in some populations; 2) the propodi of <italic><tp:taxon-name><tp:taxon-name-part taxon-name-part-type="genus">Potamonautes</tp:taxon-name-part> <tp:taxon-name-part taxon-name-part-type="species">danielsi</tp:taxon-name-part></tp:taxon-name></italic> sp. n. are inflated (Fig. <xref ref-type="fig" rid="F8">8A, B</xref>) while those of <italic><tp:taxon-name><tp:taxon-name-part taxon-name-part-type="genus">Potamonautes</tp:taxon-name-part> <tp:taxon-name-part taxon-name-part-type="species">sidneyi</tp:taxon-name-part></tp:taxon-name></italic> <italic>s. str.</italic> are slender (Fig. <xref ref-type="fig" rid="F5">5A, B</xref>); 3) <italic><tp:taxon-name><tp:taxon-name-part taxon-name-part-type="genus">Potamonautes</tp:taxon-name-part> <tp:taxon-name-part taxon-name-part-type="species">danielsi</tp:taxon-name-part></tp:taxon-name></italic> sp. n. has a high terminal segment length: subterminal segment length of gonopod 2 (Fig. <xref ref-type="fig" rid="F8">8H, I</xref>) and a low terminal segment length: subterminal segment length of gonopod 1 (Fig. <xref ref-type="fig" rid="F8">8F, G</xref>), while <italic><tp:taxon-name><tp:taxon-name-part taxon-name-part-type="genus">Potamonautes</tp:taxon-name-part> <tp:taxon-name-part taxon-name-part-type="species">sidneyi</tp:taxon-name-part></tp:taxon-name></italic> <italic>s. str.</italic> has a lower terminal segment length: subterminal segment length of gonopod 2 (Fig. <xref ref-type="fig" rid="F5">5H, I</xref>) and a higher terminal segment length: subterminal segment length of gonopod 1 (Fig. <xref ref-type="fig" rid="F5">5F, G</xref>); 4) <italic><tp:taxon-name><tp:taxon-name-part taxon-name-part-type="genus">Potamonautes</tp:taxon-name-part> <tp:taxon-name-part taxon-name-part-type="species">danielsi</tp:taxon-name-part></tp:taxon-name></italic> sp. n. bears slim pereopods (Figs <xref ref-type="fig" rid="F7">7A, B</xref>) as opposed to the stout limbs of <italic><tp:taxon-name><tp:taxon-name-part taxon-name-part-type="genus">Potamonautes</tp:taxon-name-part> <tp:taxon-name-part taxon-name-part-type="species">sidneyi</tp:taxon-name-part></tp:taxon-name></italic> <italic>s. str.</italic> (Figs <xref ref-type="fig" rid="F4">4A, B</xref>). However, across the known range of distribution these individual characters vary significantly, with one species resembling the other on occasions. Their separation, thus, requires the inclusion of the whole suite of key characters including the shape and width of the carapace, the inflation of the propodi, the slenderness of the pereopods, the terminal segment length:subterminal segment length ratio of gonopod 1, and the shape of gonopod 1. The granulation of the carapace alone is not a reliable distinguishing character to tell these two species apart. Following morphometric analyses, the new species was distinguished from <italic><tp:taxon-name><tp:taxon-name-part taxon-name-part-type="genus">Potamonautes</tp:taxon-name-part> <tp:taxon-name-part taxon-name-part-type="species">sidneyi</tp:taxon-name-part></tp:taxon-name></italic> <italic>s. str.</italic> mainly by the carapace variables <abbrev xmlns:xlink="http://www.w3.org/1999/xlink" xlink:title="Distance between exorbital teeth" id="ABBRID0EMQBI" xlink:type="simple">CWA</abbrev>, <abbrev xmlns:xlink="http://www.w3.org/1999/xlink" xlink:title="Carapace length" id="ABBRID0EQQBI" xlink:type="simple">CL</abbrev> and <abbrev xmlns:xlink="http://www.w3.org/1999/xlink" xlink:title="Carapace height" id="ABBRID0EUQBI" xlink:type="simple">CH</abbrev>, which contributed the most to distinguishing between the two forms in the discriminant analysis (Fig. <xref ref-type="fig" rid="F2">2</xref>). The classification functions for both species were as follows:</p><p>Y(<italic><tp:taxon-name><tp:taxon-name-part taxon-name-part-type="genus">Potamonautes</tp:taxon-name-part> <tp:taxon-name-part taxon-name-part-type="species">danielsi</tp:taxon-name-part></tp:taxon-name></italic> sp. n.) = 620.17(LogCWA)-1349.21(LogCL)-362.50(LogCH)-382.53</p><p>Y(<italic><tp:taxon-name><tp:taxon-name-part taxon-name-part-type="genus">Potamonautes</tp:taxon-name-part> <tp:taxon-name-part taxon-name-part-type="species">sidneyi</tp:taxon-name-part></tp:taxon-name></italic> <italic>s. str.</italic>) = 765.23(LogCWA)-1491.17(LogCL)-305.94(LogCH)-420.01</p><p>Individuals were then reassigned to groups based on a priori probabilities, using these classification functions. Ninety-one percent (91%) of the <italic><tp:taxon-name><tp:taxon-name-part taxon-name-part-type="genus">Potamonautes</tp:taxon-name-part> <tp:taxon-name-part taxon-name-part-type="species">danielsi</tp:taxon-name-part></tp:taxon-name></italic> sp. n. individuals and 95% of the <italic><tp:taxon-name><tp:taxon-name-part taxon-name-part-type="genus">Potamonautes</tp:taxon-name-part> <tp:taxon-name-part taxon-name-part-type="species">sidneyi</tp:taxon-name-part></tp:taxon-name></italic> <italic>s. str.</italic> individuals were correctly classified, with only three and one individuals being reassigned to the other species, respectively. The following three regressions were used to support the distinction between the two species: A. <abbrev xmlns:xlink="http://www.w3.org/1999/xlink" xlink:title="Pereopod 2, merus length" id="ABBRID0ETSBI" xlink:type="simple">P2ML</abbrev>/<abbrev xmlns:xlink="http://www.w3.org/1999/xlink" xlink:title="Pereopod 2, merus width" id="ABBRID0EXSBI" xlink:type="simple">P2MW</abbrev>, B. <abbrev xmlns:xlink="http://www.w3.org/1999/xlink" xlink:title="Right cheliped, propodus width." id="ABBRID0E2SBI" xlink:type="simple">CRPW</abbrev>/<abbrev xmlns:xlink="http://www.w3.org/1999/xlink" xlink:title="Right cheliped, propodus length" id="ABBRID0E6SBI" xlink:type="simple">CRPL</abbrev>, and C. <abbrev xmlns:xlink="http://www.w3.org/1999/xlink" xlink:title="Distance between exorbital teeth" id="ABBRID0EDTBI" xlink:type="simple">CWA</abbrev>/<abbrev xmlns:xlink="http://www.w3.org/1999/xlink" xlink:title="Carapace length" id="ABBRID0EHTBI" xlink:type="simple">CL</abbrev> (Fig. <xref ref-type="fig" rid="F3">3a, b, c</xref>). Regression analyses showed that the two species are significantly distinct using these morphological regressions (<abbrev xmlns:xlink="http://www.w3.org/1999/xlink" xlink:title="Pereopod 2, merus length" id="ABBRID0EQTBI" xlink:type="simple">P2ML</abbrev>/<abbrev xmlns:xlink="http://www.w3.org/1999/xlink" xlink:title="Pereopod 2, merus width" id="ABBRID0EUTBI" xlink:type="simple">P2MW</abbrev>-SS = 0.62, df = 1, F = 581, p &lt; 0.001; <abbrev xmlns:xlink="http://www.w3.org/1999/xlink" xlink:title="Right cheliped, propodus width." id="ABBRID0E3TBI" xlink:type="simple">CRPW</abbrev>/<abbrev xmlns:xlink="http://www.w3.org/1999/xlink" xlink:title="Right cheliped, propodus length" id="ABBRID0EAUBI" xlink:type="simple">CRPL</abbrev>-SS = 1.11, df = 1, F = 939, p &lt; 0.001; <abbrev xmlns:xlink="http://www.w3.org/1999/xlink" xlink:title="Distance between exorbital teeth" id="ABBRID0EIUBI" xlink:type="simple">CWA</abbrev>/<abbrev xmlns:xlink="http://www.w3.org/1999/xlink" xlink:title="Carapace length" id="ABBRID0EMUBI" xlink:type="simple">CL</abbrev>-SS = 0.59, df = 1, F = 2923, p &lt; 0.001).</p></tp:treatment-sec><tp:treatment-sec><!--Section generated to contain objects referenced in tp:taxon-treatment.--><table-wrap id="T1" position="float" orientation="portrait"><label>Table 1.</label><caption><p>Ranges of measurements (mm) for 12 morphometric variables of the <italic><tp:taxon-name><tp:taxon-name-part taxon-name-part-type="genus">Potamonautes</tp:taxon-name-part> <tp:taxon-name-part taxon-name-part-type="species">danielsi</tp:taxon-name-part></tp:taxon-name></italic> sp. n. holotype and paratypes collected from Mtamvuna, Oribi Gorge and Mhlanga, as well as <italic><tp:taxon-name><tp:taxon-name-part taxon-name-part-type="genus">Potamonautes</tp:taxon-name-part> <tp:taxon-name-part taxon-name-part-type="species">sidneyi</tp:taxon-name-part></tp:taxon-name></italic> (Rathbun, 1904) specimens collected from Lake Sibaya, Hluhluwe, Mpophomeni Stream and Entumeni.</p></caption><table id="TID0EMHBG" rules="all"><tbody><tr><td rowspan="2" colspan="1">
              <bold>Variable</bold>
            </td><td rowspan="1" colspan="3">
              <bold><italic><tp:taxon-name><tp:taxon-name-part taxon-name-part-type="genus">Potamonautes</tp:taxon-name-part> <tp:taxon-name-part taxon-name-part-type="species">danielsi</tp:taxon-name-part></tp:taxon-name></italic> sp. n.</bold>
            </td><td rowspan="1" colspan="2">
              <bold><italic><tp:taxon-name><tp:taxon-name-part taxon-name-part-type="genus">Potamonautes</tp:taxon-name-part> <tp:taxon-name-part taxon-name-part-type="species">sidneyi</tp:taxon-name-part></tp:taxon-name></italic></bold>
            </td></tr><tr><td rowspan="1" colspan="1">
              <bold>Holotype</bold>
            </td><td rowspan="1" colspan="1">
              <bold>Males (n= 14)</bold>
            </td><td rowspan="1" colspan="1">
              <bold>Females (n= 22)</bold>
            </td><td rowspan="1" colspan="1">
              <bold>Males (n=12)</bold>
            </td><td rowspan="1" colspan="1">
              <bold>Females (n= 10)</bold>
            </td></tr><tr><td rowspan="1" colspan="1">
                              <abbrev xmlns:xlink="http://www.w3.org/1999/xlink" xlink:title="Carapace length" id="ABBRID0EBWAE" xlink:type="simple">CL</abbrev>
                            </td><td rowspan="1" colspan="1">18.5</td><td rowspan="1" colspan="1">12.4–23.6</td><td rowspan="1" colspan="1">10.4–34.3</td><td rowspan="1" colspan="1">13.64–34.2</td><td rowspan="1" colspan="1">13.3–41.6</td></tr><tr><td rowspan="1" colspan="1">
                              <abbrev xmlns:xlink="http://www.w3.org/1999/xlink" xlink:title="Carapace widest width" id="ABBRID0EZWAE" xlink:type="simple">CWW</abbrev>
                            </td><td rowspan="1" colspan="1">25.8</td><td rowspan="1" colspan="1">16.1–34.0</td><td rowspan="1" colspan="1">13.2–45.5</td><td rowspan="1" colspan="1">19.11–43.5</td><td rowspan="1" colspan="1">19.1–54.8</td></tr><tr><td rowspan="1" colspan="1">
                              <abbrev xmlns:xlink="http://www.w3.org/1999/xlink" xlink:title="Carapace posterior width" id="ABBRID0ERXAE" xlink:type="simple">CWP</abbrev>
                            </td><td rowspan="1" colspan="1">12.8</td><td rowspan="1" colspan="1">9.2–15.2</td><td rowspan="1" colspan="1">7.4–23.1</td><td rowspan="1" colspan="1">9.97–21.3</td><td rowspan="1" colspan="1">10.4 - 29</td></tr><tr><td rowspan="1" colspan="1">
                              <abbrev xmlns:xlink="http://www.w3.org/1999/xlink" xlink:title="Distance between postfrontal crest and anterior margin" id="ABBRID0EJYAE" xlink:type="simple">PFCD</abbrev>
                            </td><td rowspan="1" colspan="1">2.6</td><td rowspan="1" colspan="1">1.4–3.0</td><td rowspan="1" colspan="1">1.3–4.7</td><td rowspan="1" colspan="1">2.3–4.2</td><td rowspan="1" colspan="1">1.9–5.5</td></tr><tr><td rowspan="1" colspan="1">
                              <abbrev xmlns:xlink="http://www.w3.org/1999/xlink" xlink:title="Distance between orbits" id="ABBRID0EBZAE" xlink:type="simple">ED</abbrev>
                            </td><td rowspan="1" colspan="1">8.9</td><td rowspan="1" colspan="1">6.0–10.5</td><td rowspan="1" colspan="1">5.7–15.8</td><td rowspan="1" colspan="1">7.8–16.4</td><td rowspan="1" colspan="1">7.4–19.52</td></tr><tr><td rowspan="1" colspan="1">
                              <abbrev xmlns:xlink="http://www.w3.org/1999/xlink" xlink:title="Distance between exorbital teeth" id="ABBRID0EZZAE" xlink:type="simple">CWA</abbrev>
                            </td><td rowspan="1" colspan="1">18.8</td><td rowspan="1" colspan="1">13.2–24.4</td><td rowspan="1" colspan="1">11.5–26.5</td><td rowspan="1" colspan="1">16.5–33.1</td><td rowspan="1" colspan="1">15.9–39.6</td></tr><tr><td rowspan="1" colspan="1">
                              <abbrev xmlns:xlink="http://www.w3.org/1999/xlink" xlink:title="Carapace height" id="ABBRID0ER1AE" xlink:type="simple">CH</abbrev>
                            </td><td rowspan="1" colspan="1">9.3</td><td rowspan="1" colspan="1">5.7–12.5</td><td rowspan="1" colspan="1">5.3–13.4</td><td rowspan="1" colspan="1">7.0–16.0</td><td rowspan="1" colspan="1">6.9–20.3</td></tr><tr><td rowspan="1" colspan="1">
                              <abbrev xmlns:xlink="http://www.w3.org/1999/xlink" xlink:title="Width of sixth abdominal segment" id="ABBRID0EJ2AE" xlink:type="simple">AW6</abbrev>
                            </td><td rowspan="1" colspan="1">5.4</td><td rowspan="1" colspan="1">1.1–6.9</td><td rowspan="1" colspan="1">4.6–24.0</td><td rowspan="1" colspan="1">4.1–12.6</td><td rowspan="1" colspan="1">5.1–32.2</td></tr><tr><td rowspan="1" colspan="1">
                              <abbrev xmlns:xlink="http://www.w3.org/1999/xlink" xlink:title="Major cheliped propodus length" id="ABBRID0EB3AE" xlink:type="simple">MCPL</abbrev>
                            </td><td rowspan="1" colspan="1">16.6</td><td rowspan="1" colspan="1">7.6–33.1</td><td rowspan="1" colspan="1">7.8–22.3</td><td rowspan="1" colspan="1">11.3–29.6</td><td rowspan="1" colspan="1">11.3–34.0</td></tr><tr><td rowspan="1" colspan="1">
                              <abbrev xmlns:xlink="http://www.w3.org/1999/xlink" xlink:title="Major cheliped propodus height" id="ABBRID0EZ3AE" xlink:type="simple">MCPH</abbrev>
                            </td><td rowspan="1" colspan="1">9.41</td><td rowspan="1" colspan="1">4.81–19.5</td><td rowspan="1" colspan="1">2.9–9.7</td><td rowspan="1" colspan="1">4.3–12.8</td><td rowspan="1" colspan="1">4.4–16.0</td></tr><tr><td rowspan="1" colspan="1">
                              <abbrev xmlns:xlink="http://www.w3.org/1999/xlink" xlink:title="Pereopod 2, merus length" id="ABBRID0ER4AE" xlink:type="simple">P2ML</abbrev>
                            </td><td rowspan="1" colspan="1">10.29</td><td rowspan="1" colspan="1">6.1–15.7</td><td rowspan="1" colspan="1">5.6–14.5</td><td rowspan="1" colspan="1">8.0–16.7</td><td rowspan="1" colspan="1">7.9–20.5</td></tr><tr><td rowspan="1" colspan="1">
                              <abbrev xmlns:xlink="http://www.w3.org/1999/xlink" xlink:title="Pereopod 2, merus width" id="ABBRID0EJ5AE" xlink:type="simple">P2MW</abbrev>
                            </td><td rowspan="1" colspan="1">4.25</td><td rowspan="1" colspan="1">2.1–6.5</td><td rowspan="1" colspan="1">2.3–6.2</td><td rowspan="1" colspan="1">3.4–7.2</td><td rowspan="1" colspan="1">3.3–8.7</td></tr></tbody></table></table-wrap><fig id="F5" position="float" orientation="portrait"><label>Figure 5.</label><caption><p>
          <italic><tp:taxon-name><tp:taxon-name-part taxon-name-part-type="genus">Potamonautes</tp:taxon-name-part> <tp:taxon-name-part taxon-name-part-type="species">sidneyi</tp:taxon-name-part></tp:taxon-name></italic> (Rathbun, 1904). male holotype <abbrev xmlns:xlink="http://www.w3.org/1999/xlink" xlink:title="Carapace widest width" id="ABBRID0EKIBG" xlink:type="simple">CWW</abbrev> 47 mm (Yale Peabody <named-content xmlns:xlink="http://www.w3.org/1999/xlink" xlink:type="simple" content-type="institution" xlink:href="http://grbio.org/institution/museum-0" id="NCID0EOIBG">Museum</named-content> catalogue number 1191) <bold>A</bold> major cheliped <bold>B</bold> minor cheliped <bold>C</bold> right mandibular palp posterior view <bold>D</bold> right mandibular palp anterior view <bold>E</bold> 3<sup>rd</sup> maxilliped <bold>F</bold> left gonopod 1 anterior view <bold>G</bold> left gonopod 1 posterior view <bold>H</bold> left gonopod 2 anterior view, and <bold>I</bold> left gonopod 2 posterior view. Scale bars: 5 mm (<bold>A, B</bold>), 5 mm (<bold>C, D</bold>), 5 mm (<bold>E</bold>), 10 mm (<bold>F, G, H, I</bold>). Photos: Eric Lazo-Wasem.</p></caption><graphic xmlns:xlink="http://www.w3.org/1999/xlink" xlink:href="zookeys-657-001-g005.jpg" position="float" orientation="portrait" xlink:type="simple" id="oo_122886.jpg"/></fig><fig id="F4" position="float" orientation="portrait"><label>Figure 4.</label><caption><p>
          <italic><tp:taxon-name><tp:taxon-name-part taxon-name-part-type="genus">Potamonautes</tp:taxon-name-part> <tp:taxon-name-part taxon-name-part-type="species">sidneyi</tp:taxon-name-part></tp:taxon-name></italic> (Rathbun, 1904). Male holotype <abbrev xmlns:xlink="http://www.w3.org/1999/xlink" xlink:title="Carapace widest width" id="ABBRID0E5FBG" xlink:type="simple">CWW</abbrev> 47 mm (Yale Peabody <named-content xmlns:xlink="http://www.w3.org/1999/xlink" xlink:type="simple" content-type="institution" xlink:href="http://grbio.org/institution/museum-0" id="NCID0ECGBG">Museum</named-content> catalogue number 1191) <bold>A</bold> dorsal view <bold>B</bold> ventral view, and <bold>C</bold> cephalothorax, frontal aspect. Scale bar: 50 mm. Photos: Eric Lazo-Wasem.</p></caption><graphic xmlns:xlink="http://www.w3.org/1999/xlink" xlink:href="zookeys-657-001-g004.jpg" position="float" orientation="portrait" xlink:type="simple" id="oo_122885.jpg"/></fig><fig id="F2" position="float" orientation="portrait"><label>Figure 2.</label><caption><p>Histogram of canonical scores for <italic><tp:taxon-name><tp:taxon-name-part taxon-name-part-type="genus">Potamonautes</tp:taxon-name-part> <tp:taxon-name-part taxon-name-part-type="species">danielsi</tp:taxon-name-part></tp:taxon-name></italic> sp. n. and <italic><tp:taxon-name><tp:taxon-name-part taxon-name-part-type="genus">Potamonautes</tp:taxon-name-part> <tp:taxon-name-part taxon-name-part-type="species">sidneyi</tp:taxon-name-part></tp:taxon-name></italic> calculated from a discriminant function analysis, based on six carapace and two right cheliped variables.</p></caption><graphic xmlns:xlink="http://www.w3.org/1999/xlink" xlink:href="zookeys-657-001-g002.jpg" position="float" orientation="portrait" xlink:type="simple" id="oo_122883.jpg"/></fig><fig id="F3" position="float" orientation="portrait"><label>Figure 3.</label><caption><p>Regression analyses of morphometric measurements of <italic><tp:taxon-name><tp:taxon-name-part taxon-name-part-type="genus">Potamonautes</tp:taxon-name-part> <tp:taxon-name-part taxon-name-part-type="species">danielsi</tp:taxon-name-part></tp:taxon-name></italic> sp. n. and <italic><tp:taxon-name><tp:taxon-name-part taxon-name-part-type="genus">Potamonautes</tp:taxon-name-part> <tp:taxon-name-part taxon-name-part-type="species">sidneyi</tp:taxon-name-part></tp:taxon-name></italic>. Regression analyses of: <bold>A</bold> LogP2ML over LogP2MW <bold>B</bold> LogCRPW over LogCRPL; and <bold>C</bold> LogCWA over LogCL between the two species, <italic><tp:taxon-name><tp:taxon-name-part taxon-name-part-type="genus">Potamonautes</tp:taxon-name-part> <tp:taxon-name-part taxon-name-part-type="species">danielsi</tp:taxon-name-part></tp:taxon-name></italic> sp. n. and <italic><tp:taxon-name><tp:taxon-name-part taxon-name-part-type="genus">Potamonautes</tp:taxon-name-part> <tp:taxon-name-part taxon-name-part-type="species">sidneyi</tp:taxon-name-part></tp:taxon-name></italic>. All differences between regressions were statistically significant (p &lt; 0.001).</p></caption><graphic xmlns:xlink="http://www.w3.org/1999/xlink" xlink:href="zookeys-657-001-g003.jpg" position="float" orientation="portrait" xlink:type="simple" id="oo_122884.jpg"/></fig></tp:treatment-sec><ref-list><ref id="B21"><mixed-citation xmlns:xlink="http://www.w3.org/1999/xlink" xlink:type="simple">
          <person-group><name name-style="western"><surname>Gouws</surname><given-names>G</given-names></name><name name-style="western"><surname>Peer</surname><given-names>N</given-names></name><name name-style="western"><surname>Perissinotto</surname><given-names>R</given-names></name></person-group> (<year>2015</year>) <article-title>MtDNA lineage diversity of a potamonautid freshwater crab in KwaZulu-Natal, South Africa.</article-title> <source>Koedoe</source> <volume>57</volume>: <fpage>1</fpage>–<lpage>12</lpage>. <ext-link xlink:type="simple" ext-link-type="doi" xlink:href="10.4102/koedoe.v57i1.1324">https://doi.org/10.4102/koedoe.v57i1.1324</ext-link></mixed-citation></ref><ref id="B48"><mixed-citation xmlns:xlink="http://www.w3.org/1999/xlink" xlink:type="simple">
          <person-group><name name-style="western"><surname>Stewart</surname><given-names>BA</given-names></name><name name-style="western"><surname>Coke</surname><given-names>M</given-names></name><name name-style="western"><surname>Cook</surname><given-names>PA</given-names></name></person-group> (<year>1995</year>) <article-title><italic><tp:taxon-name><tp:taxon-name-part taxon-name-part-type="genus">Potamonautes</tp:taxon-name-part> <tp:taxon-name-part taxon-name-part-type="species">dentatus</tp:taxon-name-part></tp:taxon-name></italic>, new species, a fresh-water crab (<tp:taxon-name><tp:taxon-name-part taxon-name-part-type="infraorder">Brachyura</tp:taxon-name-part></tp:taxon-name>: <tp:taxon-name><tp:taxon-name-part taxon-name-part-type="superfamily">Potamoidea</tp:taxon-name-part></tp:taxon-name>: <tp:taxon-name><tp:taxon-name-part taxon-name-part-type="family">Potamonautidae</tp:taxon-name-part></tp:taxon-name>) from KwaZulu-Natal, South Africa.</article-title> <source>Journal of Crustacean Biology</source> <volume>15</volume>: <fpage>558</fpage>–<lpage>568</lpage>. <ext-link xlink:type="simple" ext-link-type="doi" xlink:href="10.2307/1548776">https://doi.org/10.2307/1548776</ext-link></mixed-citation></ref><ref id="B46"><mixed-citation xmlns:xlink="http://www.w3.org/1999/xlink" xlink:type="simple">
          <person-group><name name-style="western"><surname>Stewart</surname><given-names>BA</given-names></name></person-group> (<year>1997</year>) <article-title>Biochemical and morphological evidence for a new species of river crab <italic><tp:taxon-name><tp:taxon-name-part taxon-name-part-type="genus">Potamonautes</tp:taxon-name-part> <tp:taxon-name-part taxon-name-part-type="species">parvispina</tp:taxon-name-part></tp:taxon-name></italic> sp. n. (<tp:taxon-name><tp:taxon-name-part taxon-name-part-type="infraorder">Brachyura</tp:taxon-name-part></tp:taxon-name>, <tp:taxon-name><tp:taxon-name-part taxon-name-part-type="family">Potamonautidae</tp:taxon-name-part></tp:taxon-name>).</article-title> <source>Crustaceana</source> <volume>70</volume>: <fpage>737</fpage>–<lpage>753</lpage>. <ext-link xlink:type="simple" ext-link-type="doi" xlink:href="10.1163/156854097X00168">https://doi.org/10.1163/156854097X00168</ext-link></mixed-citation></ref><ref id="B47"><mixed-citation xmlns:xlink="http://www.w3.org/1999/xlink" xlink:type="simple">
          <person-group><name name-style="western"><surname>Stewart</surname><given-names>BA</given-names></name><name name-style="western"><surname>Cook</surname><given-names>PA</given-names></name></person-group> (<year>1998</year>) <article-title>Identification of a new species of river crab (<tp:taxon-name><tp:taxon-name-part taxon-name-part-type="order">Decapoda</tp:taxon-name-part></tp:taxon-name>: <tp:taxon-name><tp:taxon-name-part taxon-name-part-type="infraorder">Brachyura</tp:taxon-name-part></tp:taxon-name>: <tp:taxon-name><tp:taxon-name-part taxon-name-part-type="family">Potamonautidae</tp:taxon-name-part></tp:taxon-name>) from South Africa using morphological and genetic data.</article-title> <source>Journal of Crustacean Biology</source> <volume>18</volume>: <fpage>556</fpage>–<lpage>571</lpage>. <ext-link xlink:type="simple" ext-link-type="doi" xlink:href="10.1163/193724098X00386">https://doi.org/10.1163/193724098X00386</ext-link></mixed-citation></ref><ref id="B19"><mixed-citation xmlns:xlink="http://www.w3.org/1999/xlink" xlink:type="simple">
          <person-group><name name-style="western"><surname>Gordon</surname><given-names>I</given-names></name></person-group> (<year>1929</year>) <article-title>A new river-crab of the <tp:taxon-name><tp:taxon-name-part taxon-name-part-type="infraspecific-rank">subgenus</tp:taxon-name-part> <tp:taxon-name-part taxon-name-part-type="subgenus">Potamonautes</tp:taxon-name-part></tp:taxon-name> from Portuguese East Africa.</article-title> <source>Annals and Magazine of Natural History</source> <volume>3</volume>: <fpage>405</fpage>–<lpage>411</lpage>.</mixed-citation></ref><ref id="B24"><mixed-citation xmlns:xlink="http://www.w3.org/1999/xlink" xlink:type="simple">
          <person-group><name name-style="western"><surname>Gouws</surname><given-names>G</given-names></name><name name-style="western"><surname>Stewart</surname><given-names>BA</given-names></name><name name-style="western"><surname>Coke</surname><given-names>M</given-names></name></person-group> (<year>2000</year>) <article-title>Evidence for a new species of river crab (<tp:taxon-name><tp:taxon-name-part taxon-name-part-type="order">Decapoda</tp:taxon-name-part></tp:taxon-name>, <tp:taxon-name><tp:taxon-name-part taxon-name-part-type="infraorder">Brachyura</tp:taxon-name-part></tp:taxon-name>, <tp:taxon-name><tp:taxon-name-part taxon-name-part-type="family">Potamonautidae</tp:taxon-name-part></tp:taxon-name>) from the Drakensberg, South Africa.</article-title> <source>Journal of Crustacean Biology</source> <volume>20</volume>: <fpage>743</fpage>–<lpage>758</lpage>. <ext-link xlink:type="simple" ext-link-type="doi" xlink:href="10.1163/20021975-99990096">https://doi.org/10.1163/20021975-99990096</ext-link></mixed-citation></ref><ref id="B29"><mixed-citation xmlns:xlink="http://www.w3.org/1999/xlink" xlink:type="simple">
          <person-group><name name-style="western"><surname>Krauss</surname><given-names>F</given-names></name></person-group> (<year>1843</year>) <source>Südafrikanischen Crustaceen. Eine Zusammenstellung aller bekannten <tp:taxon-name><tp:taxon-name-part taxon-name-part-type="class">Malacostraca</tp:taxon-name-part></tp:taxon-name>, Bemerkungen über deren Liebenswiese und geographische Verbreitung, nebst beschreibung und Abbildung mehrer neuen arten</source>. <publisher-name>E. Schweizerbart’sche Verlagsbuchhandlung</publisher-name>, <publisher-loc>Stuttgart, Germany</publisher-loc>.</mixed-citation></ref><ref id="B4"><mixed-citation xmlns:xlink="http://www.w3.org/1999/xlink" xlink:type="simple">
          <person-group><name name-style="western"><surname>Bott</surname><given-names>R</given-names></name></person-group> (<year>1960</year>) <chapter-title><tp:taxon-name><tp:taxon-name-part taxon-name-part-type="subphylum">Crustacea</tp:taxon-name-part></tp:taxon-name> (<tp:taxon-name><tp:taxon-name-part taxon-name-part-type="order">Decapoda</tp:taxon-name-part></tp:taxon-name>): <tp:taxon-name><tp:taxon-name-part taxon-name-part-type="family">Potamonidae</tp:taxon-name-part></tp:taxon-name></chapter-title>. In <person-group><name name-style="western"><surname>Hanström</surname><given-names>B</given-names></name><name name-style="western"><surname>Brinck</surname><given-names>P</given-names></name><name name-style="western"><surname>Rudebeck</surname><given-names>G</given-names></name></person-group> (<role>Eds</role>) <source>South African animal life: Results of the Lund University expedition in 1950–1951</source>. <publisher-name>Almqvist &amp; Wiksells</publisher-name>, <publisher-loc>Uppsala</publisher-loc>, <fpage>13</fpage>–<lpage>18</lpage>.</mixed-citation></ref><ref id="B13"><mixed-citation xmlns:xlink="http://www.w3.org/1999/xlink" xlink:type="simple">
          <person-group><name name-style="western"><surname>Daniels</surname><given-names>SR</given-names></name><name name-style="western"><surname>Phiri</surname><given-names>EE</given-names></name><name name-style="western"><surname>Bayliss</surname><given-names>J</given-names></name></person-group> (<year>2014</year>) <article-title>Renewed sampling of inland aquatic habitats in southern Africa yields two novel freshwater crab species (<tp:taxon-name><tp:taxon-name-part taxon-name-part-type="order">Decapoda</tp:taxon-name-part></tp:taxon-name>: <tp:taxon-name><tp:taxon-name-part taxon-name-part-type="family">Potamonautidae</tp:taxon-name-part></tp:taxon-name>: <italic><tp:taxon-name><tp:taxon-name-part taxon-name-part-type="genus">Potamonautes</tp:taxon-name-part></tp:taxon-name></italic>).</article-title> <source>Zoological Journal of the Linnaean Society</source> <volume>171</volume>: <fpage>356</fpage>–<lpage>369</lpage>. <ext-link xlink:type="simple" ext-link-type="doi" xlink:href="10.1111/zoj.12139">https://doi.org/10.1111/zoj.12139</ext-link></mixed-citation></ref><ref id="B23"><mixed-citation xmlns:xlink="http://www.w3.org/1999/xlink" xlink:type="simple">
          <person-group><name name-style="western"><surname>Gouws</surname><given-names>G</given-names></name><name name-style="western"><surname>Stewart</surname><given-names>BA</given-names></name><name name-style="western"><surname>Reavell</surname><given-names>PE</given-names></name></person-group> (<year>2001</year>) <article-title>A new species of freshwater crab (<tp:taxon-name><tp:taxon-name-part taxon-name-part-type="order">Decapoda</tp:taxon-name-part></tp:taxon-name>, <tp:taxon-name><tp:taxon-name-part taxon-name-part-type="family">Potamonautidae</tp:taxon-name-part></tp:taxon-name>) from the swamp forests of KwaZulu-Natal, South Africa: biochemical and morphological evidence.</article-title> <source>Crustaceana</source> <volume>74</volume>: <fpage>137</fpage>–<lpage>160</lpage>. <ext-link xlink:type="simple" ext-link-type="doi" xlink:href="10.1163/156854001750096256">https://doi.org/10.1163/156854001750096256</ext-link></mixed-citation></ref><ref id="B11"><mixed-citation xmlns:xlink="http://www.w3.org/1999/xlink" xlink:type="simple">
          <person-group><name name-style="western"><surname>Daniels</surname><given-names>SR</given-names></name><name name-style="western"><surname>Bayliss</surname><given-names>J</given-names></name></person-group> (<year>2012</year>) <article-title>Neglected refugia of biodiversity: mountainous regions in Mozambique and Malawi yield two novel freshwater crab species (<tp:taxon-name><tp:taxon-name-part taxon-name-part-type="family">Potamonautidae</tp:taxon-name-part></tp:taxon-name>: <italic><tp:taxon-name><tp:taxon-name-part taxon-name-part-type="genus">Potamonautes</tp:taxon-name-part></tp:taxon-name></italic>).</article-title> <source>Zoological Journal of the Linnean Society</source> <volume>164</volume>: <fpage>498</fpage>–<lpage>509</lpage>. <ext-link xlink:type="simple" ext-link-type="doi" xlink:href="10.1111/j.1096-3642.2011.00773.x">https://doi.org/10.1111/j.1096-3642.2011.00773.x</ext-link></mixed-citation></ref><ref id="B16"><mixed-citation xmlns:xlink="http://www.w3.org/1999/xlink" xlink:type="simple">
          <person-group><name name-style="western"><surname>Daniels</surname><given-names>SR</given-names></name><name name-style="western"><surname>Stewart</surname><given-names>BA</given-names></name><name name-style="western"><surname>Burmeister</surname><given-names>L</given-names></name></person-group> (<year>2001</year>) <article-title>Geographic patterns of genetic and morphological divergence amongst populations of a river crab (<tp:taxon-name><tp:taxon-name-part taxon-name-part-type="order">Decapoda</tp:taxon-name-part></tp:taxon-name>, <tp:taxon-name><tp:taxon-name-part taxon-name-part-type="family">Potamonautidae</tp:taxon-name-part></tp:taxon-name>) with the description of a new species from mountain streams in the Western Cape, South Africa.</article-title> <source>Zoologica Scripta</source> <volume>30</volume>: <fpage>181</fpage>–<lpage>197</lpage>. <ext-link xlink:type="simple" ext-link-type="doi" xlink:href="10.1046/j.1463-6409.2001.00061.x">https://doi.org/10.1046/j.1463-6409.2001.00061.x</ext-link></mixed-citation></ref><ref id="B17"><mixed-citation xmlns:xlink="http://www.w3.org/1999/xlink" xlink:type="simple">
          <person-group><name name-style="western"><surname>Daniels</surname><given-names>SR</given-names></name><name name-style="western"><surname>Stewart</surname><given-names>BA</given-names></name><name name-style="western"><surname>Gibbons</surname><given-names>MJ</given-names></name></person-group> (<year>1998</year>) <article-title><italic><tp:taxon-name><tp:taxon-name-part taxon-name-part-type="genus">Potamonautes</tp:taxon-name-part> <tp:taxon-name-part taxon-name-part-type="species">granularis</tp:taxon-name-part></tp:taxon-name></italic> sp. n. (<tp:taxon-name><tp:taxon-name-part taxon-name-part-type="infraorder">Brachyura</tp:taxon-name-part></tp:taxon-name>, <tp:taxon-name><tp:taxon-name-part taxon-name-part-type="family">Potamonautidae</tp:taxon-name-part></tp:taxon-name>), a new cryptic species of river crab from the Olifants River System, South Africa.</article-title> <source>Crustaceana</source> <volume>71</volume>: <fpage>885</fpage>–<lpage>903</lpage>. <ext-link xlink:type="simple" ext-link-type="doi" xlink:href="10.1163/156854098X00905">https://doi.org/10.1163/156854098X00905</ext-link></mixed-citation></ref><ref id="B43"><mixed-citation xmlns:xlink="http://www.w3.org/1999/xlink" xlink:type="simple">
          <person-group><name name-style="western"><surname>Rathbun</surname><given-names>MJ</given-names></name></person-group> (<year>1904</year>) <article-title>Les crabes d’eau douce (<tp:taxon-name><tp:taxon-name-part taxon-name-part-type="family">Potamonidae</tp:taxon-name-part></tp:taxon-name>).</article-title> <source>Nouvelles Archives du Muséum d’Histoire Naturelle</source> <volume>6</volume>: <fpage>163</fpage>–<lpage>166</lpage>.</mixed-citation></ref><ref id="B41"><mixed-citation xmlns:xlink="http://www.w3.org/1999/xlink" xlink:type="simple">
          <person-group><name name-style="western"><surname>Phiri</surname><given-names>EE</given-names></name><name name-style="western"><surname>Daniels</surname><given-names>SR</given-names></name></person-group> (<year>2014</year>) <article-title>Disentangling the divergence and cladogenesis in the freshwater crab species (<tp:taxon-name><tp:taxon-name-part taxon-name-part-type="family">Potamonautidae</tp:taxon-name-part></tp:taxon-name>: <italic><tp:taxon-name><tp:taxon-name-part taxon-name-part-type="genus">Potamonautes</tp:taxon-name-part> <tp:taxon-name-part taxon-name-part-type="species">perlatus</tp:taxon-name-part></tp:taxon-name></italic> <italic>sensu lato</italic>) in the Cape Fold Mountains, South Africa, with the description of two novel cryptic lineages.</article-title> <source>Zoological Journal of the Linnaean Society</source> <volume>170</volume>: <fpage>310</fpage>–<lpage>332</lpage>. <ext-link xlink:type="simple" ext-link-type="doi" xlink:href="10.1111/zoj.12103">https://doi.org/10.1111/zoj.12103</ext-link></mixed-citation></ref></ref-list></tp:taxon-treatment>
